# Supplementary material for: 1-(4-Chloro­benzyl­ideneamino)pyridinum iodide
Source: Acta Crystallogr Sect E Struct Rep Online. 2009 Jan 8;65(Pt 2):o228. doi: 10.1107/S1600536808043729 (PMC2968315; doi:10.1107/S1600536808043729)
Supplement: Supplementary file 2 [file e-65-0o228-Isup2.hkl]

# 
# h,k,l, Fc-squared, Fo-squared, sigma(Fo-squared) and status flag 
# 
data_I
_shelx_title ' 281215F_0m in P1            New: P-1' 
_shelx_refln_list_code          4 
_shelx_F_calc_maximum      192.38 
_exptl_crystal_F_000       331.96 
_reflns_d_resolution_high  0.8409 
 
loop_ 
 _symmetry_equiv_pos_as_xyz 
 'x, y, z' 
 '-x, -y, -z' 
 
_cell_length_a     6.5105 
_cell_length_b     7.1748 
_cell_length_c    14.2230 
_cell_angle_alpha  76.893 
_cell_angle_beta   79.183 
_cell_angle_gamma  80.753 
 
_shelx_F_squared_multiplier     1.000 
 
loop_ 
 _refln_index_h 
 _refln_index_k 
 _refln_index_l 
 _refln_F_squared_calc 
 _refln_F_squared_meas 
 _refln_F_squared_sigma 
 _refln_observed_status 
   1   0   0      902.03      918.90     15.75 o 
   2   0   0      244.40      254.09     11.89 o 
   3   0   0      124.77      157.81     11.59 o 
   4   0   0      695.70      731.37     28.23 o 
   5   0   0      248.24      238.05     18.72 o 
   6   0   0      223.99      246.07     21.69 o 
   7   0   0      237.49      210.41     24.37 o 
  -7   1   0       35.45       29.42     11.89 o 
  -6   1   0        6.55        2.97      5.94 o 
  -5   1   0      374.57      407.14     26.15 o 
  -4   1   0     2043.77     2049.69     51.41 o 
  -3   1   0     1706.06     1688.91     41.01 o 
  -2   1   0     3332.26     3282.12     49.04 o 
  -1   1   0     1695.27     1740.92     29.42 o 
   0   1   0       25.45       30.28      2.62 o 
   1   1   0      300.36      293.87     12.63 o 
   2   1   0     4896.79     4900.89     49.04 o 
   3   1   0     7156.71     6723.54     69.54 o 
   4   1   0     1961.36     1970.05     43.98 o 
   5   1   0      607.72      686.50     29.72 o 
   6   1   0       48.88       47.25     12.48 o 
   7   1   0       76.90       60.33     15.75 o 
  -7   2   0       50.30       47.66     10.60 o 
  -6   2   0      287.56      306.10     27.04 o 
  -5   2   0      777.15      764.36     38.34 o 
  -4   2   0      537.00      574.16     30.02 o 
  -3   2   0       38.01       38.63      8.92 o 
  -2   2   0     1673.90     1724.27     41.61 o 
  -1   2   0     2578.04     2589.98     45.47 o 
   0   2   0     9045.13     9635.24     88.86 o 
   1   2   0     1770.67     1911.58     61.22 o 
   2   2   0     2161.85     2035.44     68.80 o 
   3   2   0      354.27      335.06     21.69 o 
   4   2   0       15.67       14.16      4.90 o 
   5   2   0      620.74      640.09     20.99 o 
   6   2   0      636.78      673.42     36.85 o 
   7   2   0      240.34      235.67     25.26 o 
  -6   3   0        2.98        0.00      6.84 o 
  -5   3   0        9.71       19.91      9.51 o 
  -4   3   0      623.78      672.23     35.66 o 
  -3   3   0      880.87      877.29     37.15 o 
  -2   3   0     2528.80     2439.60     56.76 o 
  -1   3   0     5496.61     5547.65    166.57 o 
   0   3   0        6.45        6.28      3.19 o 
   1   3   0     2493.42     2638.88     22.11 o 
   2   3   0     3025.80     3040.22     44.83 o 
   3   3   0     1729.53     1603.53    141.45 o 
   4   3   0      383.27      419.17     16.64 o 
   5   3   0      511.32      558.71     29.42 o 
   6   3   0       75.87       71.62     14.26 o 
   7   3   0        2.38        3.27      7.13 o 
  -6   4   0      114.97      130.76     22.59 o 
  -5   4   0      139.50      144.73     21.69 o 
  -4   4   0       42.39       46.06     13.37 o 
  -3   4   0       35.20       31.20     10.40 o 
  -2   4   0       78.48       76.38     13.67 o 
  -1   4   0      927.24      957.65     27.64 o 
   0   4   0     1244.96     1237.47     29.71 o 
   1   4   0     3792.46     3883.79     50.75 o 
   2   4   0     2121.77     2005.81     43.69 o 
   3   4   0        8.35       14.64      3.38 o 
   4   4   0        0.71        0.00      2.28 o 
   5   4   0      781.86      623.50     37.15 o 
   6   4   0      412.16      444.00     33.88 o 
  -5   5   0       10.73        8.62     10.10 o 
  -4   5   0      266.37      257.66     26.75 o 
  -3   5   0      492.68      477.58     33.88 o 
  -2   5   0      611.71      646.97     37.15 o 
  -1   5   0      244.60      255.54     27.49 o 
   0   5   0      148.33      159.89     13.22 o 
   1   5   0       70.47       62.71      9.06 o 
   2   5   0      357.13      361.99     17.98 o 
   3   5   0      583.63      578.55     22.76 o 
   4   5   0      842.18      796.16     41.90 o 
   5   5   0      348.67      312.05     28.53 o 
   6   5   0       19.86       23.48     12.48 o 
  -4   6   0       87.63       75.19     19.02 o 
  -3   6   0       80.77       94.51     19.61 o 
  -2   6   0       33.85       22.59     10.70 o 
  -1   6   0      353.17      344.19     26.00 o 
   0   6   0      690.62      699.37     28.54 o 
   1   6   0      934.66      965.95     36.11 o 
   2   6   0      117.03      111.36     12.48 o 
   3   6   0       17.34        5.41      7.43 o 
   4   6   0       26.88       14.26      9.81 o 
   5   6   0      102.84      114.12     21.10 o 
  -3   7   0       35.10       28.83     13.08 o 
  -2   7   0       67.28       60.92     17.24 o 
  -1   7   0      191.39      203.57     25.56 o 
   0   7   0      249.89      256.57     19.85 o 
   1   7   0       47.44       27.94      8.83 o 
   2   7   0      127.64      132.52     20.65 o 
   3   7   0      214.17      215.16     26.15 o 
   4   7   0      224.12      196.74     27.04 o 
  -1   8   0       55.27       38.04     16.35 o 
   0   8   0       43.57       38.19     11.34 o 
   1   8   0       88.55       92.02     15.02 o 
   2   8   0      110.10      109.66     23.18 o 
  -2  -8   1        0.14        1.19     10.10 o 
  -1  -8   1       95.92       97.80     15.48 o 
   0  -8   1       68.09       64.75     13.96 o 
  -4  -7   1        7.86        0.30      9.51 o 
  -3  -7   1      125.57      146.51     24.37 o 
  -2  -7   1      297.17      276.98     29.42 o 
  -1  -7   1      307.10      303.71     20.96 o 
   0  -7   1      113.44      102.19     14.48 o 
   1  -7   1       18.04       11.28      7.27 o 
   2  -7   1       91.88      104.31     21.99 o 
   3  -7   1       70.21       65.68     19.32 o 
  -5  -6   1      296.48      273.41     29.42 o 
  -4  -6   1       80.88      103.12     19.91 o 
  -3  -6   1      220.06      219.03     24.37 o 
  -2  -6   1        0.97        0.00      3.88 o 
  -1  -6   1      123.16      137.83     13.88 o 
   0  -6   1       93.26      103.18     13.67 o 
   1  -6   1      434.59      432.13     23.73 o 
   2  -6   1      428.86      435.38     33.88 o 
   3  -6   1      159.67      185.15     25.26 o 
   4  -6   1        9.35        7.13      8.92 o 
  -6  -5   1      187.15      193.17     26.45 o 
  -5  -5   1       38.95       27.34     11.59 o 
  -4  -5   1        1.96        0.89      5.94 o 
  -3  -5   1      825.85      815.18     41.61 o 
  -2  -5   1     1618.78      734.48    786.80 o 
  -1  -5   1      694.19      673.82     24.64 o 
   0  -5   1      490.45      506.23     27.79 o 
   1  -5   1       12.32       17.78      6.69 o 
   2  -5   1       31.70       33.58     11.59 o 
   3  -5   1       51.84       31.20     11.29 o 
   4  -5   1      254.62      279.06     28.53 o 
   5  -5   1      104.52       89.16     20.21 o 
  -6  -4   1       33.07       64.49     16.64 o 
  -5  -4   1      131.50      123.33     19.32 o 
  -4  -4   1     1181.41     1230.50     70.14 o 
  -3  -4   1     1311.68     1293.55     39.13 o 
  -2  -4   1      310.43      352.51     11.01 o 
  -1  -4   1      107.33      117.55      6.19 o 
   0  -4   1     3714.74     4033.62     53.39 o 
   1  -4   1     1030.82      987.97     28.14 o 
   2  -4   1      951.24      936.43     40.42 o 
   3  -4   1      602.43      593.78     34.77 o 
   4  -4   1        5.84        0.89      6.54 o 
   5  -4   1        4.14        2.08      6.84 o 
   6  -4   1        9.40        2.97      8.62 o 
  -7  -3   1      282.99      277.27     27.64 o 
  -6  -3   1      243.81      275.79     24.37 o 
  -5  -3   1       54.44       52.60     11.29 o 
  -4  -3   1      114.50      121.25     13.08 o 
  -3  -3   1      990.12      914.21     17.55 o 
  -2  -3   1     1589.57     1810.52     38.02 o 
  -1  -3   1     2215.93     1444.91    720.79 o 
   0  -3   1     3300.47     3257.14     27.90 o 
   1  -3   1     1970.01     2042.04     41.31 o 
   2  -3   1       27.32       32.39      8.62 o 
   3  -3   1     1084.96     1165.27     43.69 o 
   4  -3   1     1102.25     1010.43     43.98 o 
   5  -3   1      259.30      285.60     26.15 o 
   6  -3   1       80.54       65.38     16.64 o 
  -7  -2   1        0.04        0.00      6.24 o 
  -6  -2   1      216.71      228.24     22.59 o 
  -5  -2   1     1136.04     1108.50     42.79 o 
  -4  -2   1     2497.61     2495.47     55.87 o 
  -3  -2   1     1340.18     1285.55     22.11 o 
  -2  -2   1      474.30      477.33     11.75 o 
  -1  -2   1      294.79      268.65      7.35 o 
   0  -2   1     9227.52     9624.66     53.03 o 
   1  -2   1       33.72       50.11     25.86 o 
   2  -2   1     3275.37     3541.57     60.63 o 
   3  -2   1     2926.60     2912.13     61.52 o 
   4  -2   1      302.60      329.28     23.77 o 
   5  -2   1       10.40       12.78      7.43 o 
   6  -2   1      100.00      102.83     18.13 o 
   7  -2   1      106.99      121.55     21.10 o 
  -7  -1   1       88.21       95.69     18.72 o 
  -6  -1   1       53.22       46.66     12.48 o 
  -5  -1   1      338.58      307.53     14.76 o 
  -4  -1   1       46.62       44.31      5.84 o 
  -3  -1   1      662.06      556.76     31.95 o 
  -2  -1   1     7077.78     7026.42    153.94 o 
  -1  -1   1    25205.28    23514.75    139.30 o 
   0  -1   1     1858.82     2060.51     18.95 o 
   1  -1   1      101.62      105.50      7.73 o 
   2  -1   1        8.70       16.35      5.05 o 
   3  -1   1      272.14      246.96     16.35 o 
   4  -1   1      990.66     1046.69     37.74 o 
   5  -1   1      678.87      655.00     33.58 o 
   6  -1   1      280.33      296.29     25.56 o 
   7  -1   1       81.00      106.99     19.61 o 
  -7   0   1        6.23       11.29      9.51 o 
  -6   0   1      288.44      283.81     25.26 o 
  -5   0   1     1152.81     1154.78     62.41 o 
  -4   0   1      878.96      909.09     30.61 o 
  -3   0   1     1267.84     1201.82     29.72 o 
  -2   0   1     1781.48     1758.45     28.53 o 
  -1   0   1        8.16        8.44      1.48 o 
   1   0   1     1633.56     1712.68     24.37 o 
   2   0   1    29047.08    26229.34    215.46 o 
   3   0   1     2592.20     2663.08     48.44 o 
   4   0   1       42.89       35.37      8.02 o 
   5   0   1        8.79        2.38      4.75 o 
   6   0   1       98.42       82.02     14.86 o 
  -7   1   1      200.39      178.31     24.37 o 
  -6   1   1      357.25      350.43     22.73 o 
  -5   1   1      222.21      234.78     19.91 o 
  -4   1   1      145.14      158.99     14.56 o 
  -3   1   1      485.34      463.61     21.10 o 
  -2   1   1     5974.88     5898.55     64.19 o 
  -1   1   1    11310.91    11282.07     77.57 o 
   0   1   1     1006.11     1167.30     14.18 o 
   1   1   1     1999.89     2018.19     26.75 o 
   2   1   1      345.67      317.99     13.67 o 
   3   1   1        0.90        4.16      3.27 o 
   4   1   1     1432.16     1420.25     38.93 o 
   5   1   1     2229.07     2236.62     55.28 o 
   6   1   1      395.71      438.05     27.94 o 
   7   1   1       89.21       87.37     17.83 o 
  -7   2   1        1.72        0.00      5.94 o 
  -6   2   1       18.79       21.43      7.02 o 
  -5   2   1      346.46      369.10     26.45 o 
  -4   2   1     1084.59     1089.48     40.42 o 
  -3   2   1     3587.80     3626.86     66.27 o 
  -2   2   1     1658.53     1736.16     41.31 o 
  -1   2   1       16.72       13.67      4.75 o 
   0   2   1     5125.53     5612.06     62.11 o 
   1   2   1     6443.47     6544.41    108.92 o 
   2   2   1     1500.20     1368.37     22.37 o 
   3   2   1     1474.32        0.30      1.49 o 
   5   2   1        7.36        3.57      4.46 o 
   6   2   1        2.46        2.97      5.94 o 
   7   2   1       96.57       89.16     17.53 o 
  -6   3   1       15.25       11.61      6.34 o 
  -5   3   1       55.29       58.84     14.26 o 
  -4   3   1        2.93        0.00      5.05 o 
  -3   3   1       16.04       23.18      8.32 o 
  -2   3   1     1353.01     1394.69     42.79 o 
  -1   3   1     3512.64     3513.04     62.71 o 
   0   3   1     3894.58     3930.86     44.75 o 
   1   3   1     4893.22     5119.54     49.69 o 
   2   3   1      229.67      226.03      7.27 o 
   3   3   1     1115.96      691.36    379.63 o 
   4   3   1     1412.40     1291.40     60.18 o 
   5   3   1      658.20      701.18     50.97 o 
   6   3   1       94.35      109.07     16.35 o 
   7   3   1       49.75       43.69     13.97 o 
  -6   4   1        6.70        1.70      5.71 o 
  -5   4   1      346.39      341.47     30.31 o 
  -4   4   1      516.49      522.75     34.47 o 
  -3   4   1      685.73      658.86     35.96 o 
  -2   4   1      181.40      184.85     18.43 o 
  -1   4   1      163.69      200.30     17.83 o 
   0   4   1      149.67      178.28     12.93 o 
   1   4   1     1650.71     1732.15     33.82 o 
   2   4   1      714.63      629.14     11.70 o 
   3   4   1     2310.83     2413.82     33.58 o 
   4   4   1     1674.80     1652.77     26.94 o 
   5   4   1        6.16        4.16      6.24 o 
   6   4   1        0.86        0.00      5.65 o 
   7   4   1      132.48      150.08     23.48 o 
  -5   5   1       91.01       93.95     13.33 o 
  -4   5   1       28.25       25.56     11.89 o 
  -3   5   1       39.89       38.04     12.18 o 
  -2   5   1      760.31      750.39     39.53 o 
  -1   5   1     1317.97     1252.94     48.44 o 
   0   5   1     1381.16     1418.51     35.72 o 
   1   5   1      105.62      101.56     10.82 o 
   2   5   1      262.99      301.19     16.45 o 
   3   5   1        2.64        5.05      4.41 o 
   4   5   1      291.70      300.51     17.20 o 
   5   5   1      200.93      202.38     22.59 o 
   6   5   1      304.06      282.33     28.53 o 
  -4   6   1       61.22       65.68     18.13 o 
  -3   6   1      182.97      207.73     24.96 o 
  -2   6   1      284.64      276.98     27.34 o 
  -1   6   1      263.34      257.96     25.26 o 
   0   6   1       71.96       67.15     11.24 o 
   1   6   1      483.78      507.05     23.83 o 
   2   6   1      752.35      782.10     36.11 o 
   3   6   1      572.03      574.55     25.10 o 
   4   6   1      154.51      169.99     22.88 o 
   5   6   1        9.48       16.35     10.70 o 
   6   6   1        0.07        2.97      8.62 o 
  -3   7   1        0.83        2.97      8.02 o 
  -2   7   1      148.26      124.22     22.59 o 
  -1   7   1       85.44       76.97     18.43 o 
   0   7   1      159.96      171.22     27.19 o 
   1   7   1      267.29      267.35     19.43 o 
   2   7   1      262.97      234.36     18.22 o 
   3   7   1        7.13        4.46      5.78 o 
   4   7   1      122.46      117.69     22.29 o 
   5   7   1       98.53      104.91     22.29 o 
  -1   8   1       31.38       29.42     14.86 o 
   0   8   1       12.61        6.69      7.50 o 
   1   8   1       57.92       40.64     11.30 o 
   2   8   1       59.25       57.61     12.21 o 
   3   8   1       80.02       86.18     21.10 o 
  -1  -8   2       27.56       24.96     14.86 o 
  -4  -7   2       85.55       82.32     21.10 o 
  -3  -7   2        3.31        6.24      8.92 o 
  -2  -7   2       21.99       16.64     11.59 o 
  -1  -7   2       80.22       59.27     11.75 o 
   0  -7   2      277.85      277.68     20.87 o 
   1  -7   2      183.30      167.60     18.15 o 
   2  -7   2       80.37       79.35     19.91 o 
  -5  -6   2       26.32       10.10     10.70 o 
  -4  -6   2      259.03      273.71     28.83 o 
  -3  -6   2      562.20      591.10     39.82 o 
  -2  -6   2      309.48      324.23     29.42 o 
  -1  -6   2      113.04      132.76     16.35 o 
   0  -6   2        3.50        4.61      5.46 o 
   1  -6   2        4.85        8.24      6.32 o 
   2  -6   2      129.02      137.60     21.40 o 
   3  -6   2      167.03      168.21     24.96 o 
   4  -6   2       89.95       99.56     21.69 o 
  -6  -5   2       26.24       36.55     14.26 o 
  -5  -5   2      402.65      389.61     33.28 o 
  -4  -5   2      745.25      720.97     41.90 o 
  -3  -5   2       40.99       49.63     13.97 o 
  -2  -5   2       61.93       70.99     11.74 o 
  -1  -5   2      751.64      743.70     25.93 o 
   0  -5   2     1386.82     1372.66     35.90 o 
   1  -5   2      613.65      602.32     24.94 o 
   2  -5   2      283.35      301.94     26.15 o 
   3  -5   2       14.43        6.24      6.54 o 
   4  -5   2       24.65       16.35     10.40 o 
   5  -5   2        4.45        2.97      8.62 o 
  -6  -4   2       14.38        7.13      8.02 o 
  -5  -4   2      191.93      182.18     22.29 o 
  -4  -4   2      155.01      179.57     12.63 o 
  -3  -4   2      406.61      418.92     17.21 o 
  -2  -4   2     2561.40     2487.85     33.18 o 
  -1  -4   2     1431.33      920.92    467.02 o 
   0  -4   2      221.51      227.55      9.25 o 
   1  -4   2       66.97       63.78      9.01 o 
   2  -4   2     2429.69     2425.93     64.79 o 
   3  -4   2      734.84      697.20     37.74 o 
   4  -4   2      126.85      128.98     19.91 o 
   5  -4   2      180.11      156.91     23.18 o 
   6  -4   2        2.33        2.38      8.32 o 
  -7  -3   2       57.81       53.79     15.45 o 
  -6  -3   2      330.70      318.29     27.04 o 
  -5  -3   2      944.75      922.17     40.12 o 
  -4  -3   2      820.01      903.74     35.07 o 
  -3  -3   2        2.62        3.24      2.17 o 
  -2  -3   2      775.88      810.55     15.66 o 
  -1  -3   2     1338.11     1361.05     19.59 o 
   0  -3   2      518.57      530.40     14.52 o 
   1  -3   2     3587.81     3585.50     50.73 o 
   2  -3   2     1751.61     1723.08     49.04 o 
   3  -3   2      729.42      755.15     35.66 o 
   4  -3   2       13.54       11.89      7.13 o 
   5  -3   2      259.66      245.18     24.37 o 
   6  -3   2      139.10      140.57     22.29 o 
  -7  -2   2       27.15       24.67     11.59 o 
  -6  -2   2       90.45       98.07     16.94 o 
  -5  -2   2       20.08       28.53      9.51 o 
  -4  -2   2      804.69      859.77     20.16 o 
  -3  -2   2     4020.58     4031.82     42.94 o 
  -2  -2   2     5377.39     5543.07     40.11 o 
  -1  -2   2     2725.86     2698.96     39.56 o 
   0  -2   2       22.10       22.69      4.11 o 
   1  -2   2       87.68       90.40      5.32 o 
   2  -2   2     2144.41     2162.03     48.44 o 
   3  -2   2     1197.09     1138.52     39.53 o 
   4  -2   2      654.86      640.44     32.99 o 
   5  -2   2      531.83      552.77     33.88 o 
   6  -2   2      136.10      130.17     19.91 o 
   7  -2   2        0.78        0.00      7.13 o 
  -7  -1   2      121.86      144.43     22.59 o 
  -6  -1   2      478.34      482.33     32.99 o 
  -5  -1   2      389.36      368.21     25.86 o 
  -4  -1   2      246.23      210.34     12.78 o 
  -3  -1   2     2563.41     2682.75     30.45 o 
  -2  -1   2       21.23       25.86      5.65 o 
  -1  -1   2     2076.87     2295.46     35.66 o 
   0  -1   2     1196.88     1312.03     13.52 o 
   1  -1   2    37011.65    10676.10  13173.82 o 
   2  -1   2     2263.76     2095.76     41.90 o 
   3  -1   2      191.37      219.92     16.05 o 
   4  -1   2       22.75       24.67      7.73 o 
   5  -1   2      109.21      110.85     16.05 o 
   6  -1   2      122.65      135.52     19.32 o 
   7  -1   2      114.08      141.16     21.99 o 
  -7   0   2      109.38      108.18     20.51 o 
  -6   0   2       69.27       56.76     14.26 o 
  -5   0   2       25.87       18.97      9.21 o 
  -4   0   2      846.58      815.33     39.53 o 
  -3   0   2     5317.17     5300.97    203.57 o 
  -2   0   2     1863.11     1814.19     71.32 o 
  -1   0   2     3689.96     3841.72     44.58 o 
   0   0   2     1134.16     1191.85     18.43 o 
   1   0   2       20.05       21.86      2.62 o 
   2   0   2     1007.40     1027.37     26.45 o 
   3   0   2     3707.62     3840.24     60.63 o 
   4   0   2     7138.68     6825.17     92.72 o 
   5   0   2      298.30      331.66     23.48 o 
   6   0   2      112.23      129.57     17.83 o 
   7   0   2        3.62        2.08      6.84 o 
  -7   1   2       12.58        9.21      9.21 o 
  -6   1   2      163.19      162.56     21.40 o 
  -5   1   2      999.73      975.85     71.92 o 
  -4   1   2     1811.94     1733.09    101.79 o 
  -3   1   2     1130.67     1083.28     61.52 o 
  -2   1   2      373.43      373.99     25.56 o 
  -1   1   2     3184.26     3294.75    152.46 o 
   0   1   2     3215.57     2985.51    619.93 o 
   1   1   2     9826.19     9642.09    218.03 o 
   2   1   2     4365.58     4509.80     54.68 o 
   3   1   2      629.26      541.47     22.29 o 
   4   1   2      100.24       74.30     10.70 o 
   5   1   2        1.21        5.94      5.35 o 
   6   1   2      336.60      342.95     25.86 o 
  -6   2   2       35.75       32.10      8.20 o 
  -5   2   2       10.82        7.26      4.30 o 
  -4   2   2       44.53       42.52      7.14 o 
  -3   2   2     1568.27     1545.51     95.10 o 
  -2   2   2     3546.53     3331.50    300.31 o 
  -1   2   2     7657.96     7935.16     79.94 o 
   0   2   2     3829.85     4019.05     52.14 o 
   1   2   2       24.42       19.29      3.36 o 
   2   2   2     2424.95     2471.70     76.67 o 
   3   2   2     3460.93     3557.61     58.25 o 
   4   2   2     1119.63     1046.09     35.37 o 
   5   2   2      175.85      285.00     21.10 o 
   6   2   2      513.47      484.41     29.72 o 
   7   2   2       24.41       22.29     10.70 o 
  -6   3   2      364.68      346.14     42.94 o 
  -5   3   2      487.15      494.71     22.89 o 
  -4   3   2      199.05      193.35     13.40 o 
  -3   3   2      265.14      264.79     20.51 o 
  -2   3   2       22.99       22.29      7.43 o 
  -1   3   2      100.47       89.89      6.32 o 
   0   3   2     2128.19     2212.77     28.32 o 
   1   3   2     1953.19     1902.75     30.15 o 
   2   3   2     6303.64     6419.89     56.62 o 
   3   3   2     2969.35     2954.94     40.77 o 
   4   3   2        0.20        1.19      4.16 o 
   5   3   2      125.29       70.43     12.18 o 
   6   3   2      421.84      387.57     24.22 o 
   7   3   2      152.36      158.40     21.10 o 
  -6   4   2       66.32       70.99     12.60 o 
  -5   4   2       34.49       23.82      7.35 o 
  -4   4   2       73.87       80.39     10.32 o 
  -3   4   2     1115.77     1102.77     54.53 o 
  -2   4   2     1578.88     1560.82     51.12 o 
  -1   4   2     1765.91     1658.27     83.81 o 
   0   4   2      300.32      303.75      8.25 o 
   1   4   2      434.32      485.83     18.87 o 
   2   4   2      152.75      184.73     11.45 o 
   3   4   2      802.64      863.17     16.92 o 
   4   4   2      585.79      593.40     17.00 o 
   5   4   2      766.63      295.38    372.08 o 
   6   4   2      386.60      370.59     30.02 o 
   7   4   2        9.01       22.29     11.59 o 
  -5   5   2       46.56       34.46      9.00 o 
  -4   5   2      257.89      250.18     17.04 o 
  -3   5   2      454.57      462.72     32.99 o 
  -2   5   2       94.71       87.08     15.75 o 
  -1   5   2       97.72       80.83     14.56 o 
   0   5   2     1325.88     1366.09     35.09 o 
   1   5   2     1444.50     1415.28     54.09 o 
   2   5   2     1655.19     1682.62     37.61 o 
   3   5   2      189.41      168.60     12.92 o 
   4   5   2       26.83       27.48      7.14 o 
   5   5   2        8.10        5.94      7.43 o 
   6   5   2       62.39       83.51     17.83 o 
  -4   6   2       29.63       33.28     13.08 o 
  -3   6   2       65.67       65.38     16.64 o 
  -2   6   2      117.39       87.37     17.83 o 
  -1   6   2      489.03      535.23     35.66 o 
   0   6   2      593.91      604.32     26.48 o 
   1   6   2      462.30      458.08     22.69 o 
   2   6   2       86.06       84.79     11.30 o 
   3   6   2      354.04      335.34     19.64 o 
   4   6   2      440.81      468.10     23.28 o 
   5   6   2      268.22      265.09     27.34 o 
   6   6   2       35.06       42.50     15.16 o 
  -3   7   2       48.99       59.44     17.53 o 
  -2   7   2        1.98        9.51      8.92 o 
  -1   7   2        6.88        6.24      8.02 o 
   0   7   2      242.82      201.40     17.85 o 
   1   7   2      115.68      123.55     14.69 o 
   2   7   2      186.35      179.36     16.57 o 
   3   7   2      313.77      318.17     23.03 o 
   4   7   2      128.85      104.91     20.80 o 
   5   7   2        3.65        2.38      9.21 o 
  -1   8   2      159.37      163.75     26.75 o 
   0   8   2       81.46       92.38     15.23 o 
   1   8   2       35.83       45.90     11.59 o 
   2   8   2       18.33       17.64      8.59 o 
   3   8   2       34.95       22.37      9.00 o 
  -3  -7   3        7.18       19.61     12.18 o 
  -2  -7   3       80.27       82.62     20.51 o 
  -1  -7   3        9.90       13.97     12.18 o 
   0  -7   3       37.88       51.77     11.75 o 
   1  -7   3       68.81       65.22     13.12 o 
   2  -7   3       93.62       93.32     21.40 o 
  -5  -6   3      113.12      108.18     22.59 o 
  -4  -6   3        6.76       10.10      9.51 o 
  -3  -6   3       28.12       19.91     11.00 o 
  -2  -6   3      368.87      387.23     32.69 o 
  -1  -6   3      593.04      595.12     26.09 o 
   0  -6   3      283.40      274.77     18.67 o 
   1  -6   3      187.75      187.82     16.87 o 
   2  -6   3        8.06       11.29      8.92 o 
   3  -6   3        2.31        5.35      8.62 o 
   4  -6   3        7.81       13.37     10.70 o 
  -5  -5   3       46.87       47.55     15.16 o 
  -4  -5   3      153.01      128.98     20.80 o 
  -3  -5   3     1098.62     1070.17     49.63 o 
  -2  -5   3      619.00      625.58     37.15 o 
  -1  -5   3        9.40        4.61      4.20 o 
   0  -5   3       11.86        8.95      5.42 o 
   1  -5   3     1224.17     1218.19     35.60 o 
   2  -5   3      372.73      375.94     29.12 o 
   3  -5   3      198.48      237.15     24.67 o 
   4  -5   3      132.75      116.79     20.80 o 
   5  -5   3        2.32        0.00      7.43 o 
  -6  -4   3      322.19      336.12     32.39 o 
  -5  -4   3      308.76      355.43     30.91 o 
  -4  -4   3       78.59       75.96      9.85 o 
  -3  -4   3      415.39      454.60     19.91 o 
  -2  -4   3      147.61      132.24      7.89 o 
  -1  -4   3      817.21      844.82     18.25 o 
   0  -4   3     2199.61     2274.40     29.99 o 
   1  -4   3     1445.17     1410.20     25.00 o 
   2  -4   3      163.67      197.63     19.32 o 
   3  -4   3       13.82        9.21      7.13 o 
   4  -4   3      373.45      349.19     29.42 o 
   5  -4   3      180.04      198.82     25.86 o 
   6  -4   3       45.30       34.77     14.86 o 
  -6  -3   3        8.76        0.00      5.94 o 
  -5  -3   3      256.44      275.49     23.48 o 
  -4  -3   3     1274.73     1283.84     43.98 o 
  -3  -3   3     2851.78     3011.39     60.63 o 
  -2  -3   3      795.25      783.81     15.71 o 
  -1  -3   3      109.57      109.04      6.30 o 
   0  -3   3       35.82       27.91      3.96 o 
   1  -3   3     3736.54     3814.07     37.18 o 
   2  -3   3      217.97      209.81     18.13 o 
   3  -3   3      666.01      718.60     35.37 o 
   4  -3   3      878.87      871.94     42.50 o 
   5  -3   3      162.24      155.73     21.40 o 
   6  -3   3        0.91        0.00      7.13 o 
  -7  -2   3       92.01      101.04     20.51 o 
  -6  -2   3      211.94      194.95     21.99 o 
  -5  -2   3      195.03      230.02     21.40 o 
  -4  -2   3      442.62      475.50     26.75 o 
  -3  -2   3        0.45        3.86      3.57 o 
  -2  -2   3      991.61     1006.20     15.79 o 
  -1  -2   3     6971.05     6827.39    142.30 o 
   0  -2   3     7987.38     7848.09    455.87 o 
   1  -2   3     1987.02     1993.94     44.51 o 
   2  -2   3       91.44       85.89     10.40 o 
   3  -2   3       57.02       56.47     11.00 o 
   4  -2   3      228.26      200.30     19.32 o 
   5  -2   3      208.27      230.02     22.59 o 
   6  -2   3      268.18      275.19     27.64 o 
   7  -2   3       51.29       68.06     17.83 o 
  -7  -1   3       12.20       15.75     10.40 o 
  -6  -1   3       24.04       27.64     10.70 o 
  -5  -1   3      604.00      526.91     31.80 o 
  -4  -1   3     2088.37     2030.67     54.68 o 
  -3  -1   3     1149.01     1150.81     18.66 o 
  -2  -1   3      479.79      459.75     20.51 o 
  -1  -1   3     4460.00     4635.51     58.25 o 
   0  -1   3      903.33      870.74     44.69 o 
   1  -1   3     2986.15     3128.48    109.34 o 
   2  -1   3     2956.58     2790.37     85.44 o 
   3  -1   3     8184.62     7936.95     97.18 o 
   4  -1   3      805.52      786.35     34.47 o 
   5  -1   3        1.13        0.00      3.86 o 
   6  -1   3        0.76        2.67      6.24 o 
   7  -1   3       14.14       18.13     10.70 o 
  -7   0   3       71.76       91.24     19.91 o 
  -6   0   3      639.85      614.88     38.63 o 
  -5   0   3      676.86      690.66     36.26 o 
  -4   0   3      413.79      420.04     25.11 o 
  -3   0   3      337.76      345.07     26.00 o 
  -2   0   3     1533.94     1584.23     35.51 o 
  -1   0   3     8630.44     8780.66     77.86 o 
   0   0   3     6258.63     6227.22    198.07 o 
   1   0   3     3471.77     3523.13     51.56 o 
   2   0   3      541.11      505.91     13.87 o 
   3   0   3        8.56        2.97      3.27 o 
   4   0   3      126.29      139.68     14.56 o 
   5   0   3      716.65      692.74     34.47 o 
   6   0   3     1664.65     1718.33     59.14 o 
   7   0   3       46.79       55.87     15.45 o 
  -7   1   3       12.67        8.02      8.92 o 
  -6   1   3        0.06        0.00      4.75 o 
  -5   1   3       63.20       80.78      9.50 o 
  -4   1   3      877.01      894.45     76.82 o 
  -3   1   3     3301.63     3138.92    152.46 o 
  -2   1   3     5865.62     5867.62    241.91 o 
  -1   1   3     1722.13     1726.53     32.69 o 
   0   1   3       30.81       34.75      3.25 o 
   1   1   3     2533.05     2785.50     68.65 o 
   2   1   3     6692.42     6802.88     71.92 o 
   3   1   3     1867.10     1686.53     41.01 o 
   4   1   3      901.41     1037.77     36.85 o 
   5   1   3      660.55      614.88     31.50 o 
   6   1   3        4.38        5.94      5.65 o 
   7   1   3        0.61        3.27      7.13 o 
  -6   2   3      359.25      327.50     29.12 o 
  -5   2   3       37.74       36.26      7.57 o 
  -4   2   3      171.26      163.80     14.41 o 
  -3   2   3       47.88       41.72      6.29 o 
  -2   2   3      138.90      134.91      8.40 o 
  -1   2   3     2814.93     2917.77     48.74 o 
   0   2   3     6701.11     6835.44     69.24 o 
   1   2   3     9695.64     9797.89     43.15 o 
   2   2   3     2344.52     2370.02     29.04 o 
   3   2   3       44.65       38.34      8.02 o 
   4   2   3      926.27      983.69     35.66 o 
   5   2   3      804.09      736.43     34.18 o 
   6   2   3      272.04      301.94     24.67 o 
   7   2   3       58.04       86.48     16.64 o 
  -6   3   3        8.11        2.97      6.54 o 
  -5   3   3       41.77       42.28      8.93 o 
  -4   3   3     1488.98     1425.66     63.15 o 
  -3   3   3     1787.76     1621.43    155.73 o 
  -2   3   3      781.55      796.76     32.39 o 
  -1   3   3      588.56      591.40     26.45 o 
   0   3   3      100.40      106.23      7.11 o 
   1   3   3       43.89       43.22      2.83 o 
   2   3   3     2823.66     3035.06     38.83 o 
   3   3   3      957.47      810.12     26.30 o 
   4   3   3     1861.13     1934.66     44.58 o 
   5   3   3     1549.71     1693.37     52.60 o 
   6   3   3        1.83        5.35      6.54 o 
   7   3   3       38.86       42.79     13.37 o 
  -5   4   3      194.11      192.32     15.60 o 
  -4   4   3      288.92      274.09     21.84 o 
  -3   4   3       98.44       86.63      9.52 o 
  -2   4   3      132.77      127.79     15.45 o 
  -1   4   3     2775.66     2766.21     64.19 o 
   0   4   3     2618.20     2661.19     35.89 o 
   1   4   3     2435.34     2456.66     54.24 o 
   2   4   3      173.31      164.21     10.90 o 
   3   4   3      314.56      342.52     15.86 o 
   4   4   3       27.59       41.27      8.17 o 
   5   4   3      269.52      294.66     16.81 o 
   6   4   3      146.57      157.51     20.80 o 
   7   4   3      233.24      257.66     27.64 o 
  -5   5   3       51.77       50.12     11.89 o 
  -4   5   3       13.59       13.64      8.47 o 
  -3   5   3      224.42      224.97     23.18 o 
  -2   5   3      911.29      887.40     42.79 o 
  -1   5   3     1009.03     1002.11     43.69 o 
   0   5   3      285.37      269.99     16.29 o 
   1   5   3      142.86      132.83     13.37 o 
   2   5   3     1280.23     1260.53     32.68 o 
   3   5   3     1168.05     1179.38     32.15 o 
   4   5   3      622.90      588.31     23.73 o 
   5   5   3      119.73      126.34     12.91 o 
   6   5   3       22.50       35.96     13.37 o 
  -4   6   3       83.31       76.08     19.02 o 
  -3   6   3       56.94       45.47     14.86 o 
  -2   6   3        7.63        4.46      6.54 o 
  -1   6   3      279.38      278.76     26.15 o 
   0   6   3      301.79      267.44     18.04 o 
   1   6   3      540.33      552.50     25.71 o 
   2   6   3      659.79      645.08     26.37 o 
   3   6   3      365.69      342.61     37.74 o 
   4   6   3       28.95       19.01      7.04 o 
   5   6   3      162.54      188.12     22.88 o 
   6   6   3      147.38      183.96     25.56 o 
  -3   7   3       65.30      102.53     22.29 o 
  -2   7   3      470.51      453.51     37.15 o 
  -1   7   3       88.97       93.32     19.91 o 
   0   7   3       16.49       19.40      7.98 o 
   1   7   3       14.47        3.24      5.87 o 
   2   7   3      235.35      194.26     29.72 o 
   3   7   3       85.49       71.62     11.97 o 
   4   7   3      120.50      131.18     15.23 o 
   5   7   3      152.18      155.73     24.37 o 
  -1   8   3       45.09       35.07     14.86 o 
   0   8   3      171.99      173.26     26.75 o 
   1   8   3      187.20      168.53     18.28 o 
   2   8   3       99.90      106.96     15.42 o 
   3   8   3       36.51       39.35     11.04 o 
  -3  -7   4      162.86      144.73     26.15 o 
  -2  -7   4      217.68      226.75     30.31 o 
  -1  -7   4       73.91       56.47     18.43 o 
   0  -7   4       38.42       45.47     16.94 o 
   1  -7   4        0.24        1.78      6.70 o 
   2  -7   4        0.18        1.19      7.73 o 
  -4  -6   4      153.17      153.35     24.67 o 
  -3  -6   4      285.17      267.47     28.23 o 
  -2  -6   4        1.47        0.59      8.02 o 
  -1  -6   4       67.39       68.65     17.53 o 
   0  -6   4      255.19      263.11     18.74 o 
   1  -6   4      386.69      389.77     32.24 o 
   2  -6   4      121.59      126.30     21.40 o 
   3  -6   4       68.21       55.87     16.94 o 
   4  -6   4        1.58        0.00      6.84 o 
  -5  -5   4        2.90        1.49      7.73 o 
  -4  -5   4      171.22      136.11     21.99 o 
  -3  -5   4       72.11       64.79     15.45 o 
  -2  -5   4      176.62      176.53     21.10 o 
  -1  -5   4     1895.16     1878.86     41.41 o 
   0  -5   4      585.14      632.74     25.24 o 
   1  -5   4       39.22       31.63      8.13 o 
   2  -5   4       44.02       34.63     15.45 o 
   3  -5   4      432.92      410.41     32.69 o 
   4  -5   4      200.13      224.97     26.45 o 
   5  -5   4       19.82       12.78     10.10 o 
  -6  -4   4      110.64      112.93     21.99 o 
  -5  -4   4      359.41      382.48     32.69 o 
  -4  -4   4      851.45      803.13     28.22 o 
  -3  -4   4      586.19      628.08     41.16 o 
  -2  -4   4        1.95        2.53      3.15 o 
  -1  -4   4      691.16      733.15     17.90 o 
   0  -4   4      261.70      266.06     15.50 o 
   1  -4   4      336.41      345.09     13.36 o 
   2  -4   4     1243.45     1250.83     48.89 o 
   3  -4   4      475.81      454.40     31.80 o 
   4  -4   4      158.82      168.80     21.10 o 
   5  -4   4       10.14        6.84      8.92 o 
  -6  -3   4       99.50      106.99     19.02 o 
  -5  -3   4       54.79       56.17     13.67 o 
  -4  -3   4       15.91       17.53      7.43 o 
  -3  -3   4      573.16      629.62     26.75 o 
  -2  -3   4     2606.76     2479.39     74.89 o 
  -1  -3   4     4035.44     3936.14     36.58 o 
   0  -3   4     1497.65     1408.69    137.78 o 
   1  -3   4       25.53       26.64      4.33 o 
   2  -3   4        0.67        3.19      2.91 o 
   3  -3   4      529.19      589.32     32.69 o 
   4  -3   4      321.32      292.13     25.26 o 
   5  -3   4      150.49      166.72     22.59 o 
   6  -3   4      117.64      108.77     21.10 o 
  -6  -2   4      271.64      272.22     26.75 o 
  -5  -2   4      445.31      494.81     31.80 o 
  -4  -2   4      704.06      701.95     34.18 o 
  -3  -2   4      316.08      288.86     19.91 o 
  -2  -2   4     2240.51     2430.68     52.30 o 
  -1  -2   4        0.54        1.64      1.54 o 
   0  -2   4     2868.76     2979.49     28.74 o 
   1  -2   4     2800.13     2833.85     41.22 o 
   2  -2   4     4842.68     4923.58     53.01 o 
   3  -2   4     1005.20      983.98     38.34 o 
   4  -2   4       13.45        7.73      6.24 o 
   5  -2   4        0.26        0.00      4.75 o 
   6  -2   4       61.15       59.44     15.75 o 
   7  -2   4       19.75       21.99     12.18 o 
  -7  -1   4      246.94      226.75     27.34 o 
  -6  -1   4      190.66      197.03     22.59 o 
  -5  -1   4       81.36       88.86     15.75 o 
  -4  -1   4       81.44       77.57     13.08 o 
  -3  -1   4     1420.55     1445.55     40.27 o 
  -2  -1   4     5750.28     6290.54     82.02 o 
  -1  -1   4     1419.35     1386.97     35.37 o 
   0  -1   4     1625.41     1031.53    524.58 o 
   1  -1   4     2486.27     2529.75     38.43 o 
   2  -1   4       10.59        7.41      2.69 o 
   3  -1   4        4.68        2.97      3.57 o 
   4  -1   4     1419.82     1505.25     48.74 o 
   5  -1   4     2703.23     2625.04     71.32 o 
   6  -1   4       29.68       46.66     13.37 o 
   7  -1   4        1.42        0.00      7.13 o 
  -7   0   4        0.01        0.00      6.84 o 
  -6   0   4       53.70       63.30     15.75 o 
  -5   0   4      393.57      394.37     28.83 o 
  -4   0   4     2255.27     2116.56     58.55 o 
  -3   0   4     2250.63     2249.62     70.88 o 
  -2   0   4     1353.15     1441.26     42.50 o 
  -1   0   4      306.14      295.42      7.39 o 
   0   0   4     3768.85     3886.32     87.52 o 
   1   0   4     5685.20     5979.74     79.98 o 
   2   0   4     2552.77     2526.55    125.56 o 
   3   0   4     2598.05     2522.81     53.20 o 
   4   0   4      187.21      186.63     16.64 o 
   5   0   4       16.61       14.56      7.13 o 
   6   0   4       25.14       17.24      9.51 o 
   7   0   4      145.13      139.97     21.69 o 
  -6   1   4       17.70       17.24      9.21 o 
  -5   1   4       93.64       79.05     15.16 o 
  -4   1   4        5.06        4.46      3.36 o 
  -3   1   4      200.42      203.55     10.49 o 
  -2   1   4     2265.34     2281.78     39.23 o 
  -1   1   4     7075.99     7315.09     48.97 o 
   0   1   4    10189.37    10276.71    520.52 o 
   1   1   4     1772.72     1791.05     81.58 o 
   2   1   4      155.81      153.18      8.30 o 
   3   1   4      547.46      480.85     23.18 o 
   5   1   4      910.94      885.32     38.93 o 
   6   1   4       78.85      106.10     16.94 o 
   7   1   4      122.38      148.30     21.40 o 
  -6   2   4       56.05       54.98     15.45 o 
  -5   2   4      922.05      919.79     44.28 o 
  -4   2   4     1290.15     1298.17     44.88 o 
  -3   2   4      178.56      185.80     22.88 o 
  -2   2   4      722.43      692.64     32.54 o 
  -1   2   4       69.76       75.51      7.73 o 
   0   2   4       79.11       97.74      6.34 o 
   1   2   4     3119.87     3247.49     35.06 o 
   2   2   4     3112.76     3108.67     26.22 o 
   3   2   4     5521.42     5607.01     80.24 o 
   4   2   4     1418.21     1429.76     44.88 o 
   5   2   4        0.47        2.08      4.75 o 
   6   2   4      176.72      180.99     19.91 o 
   7   2   4      163.12      137.89     20.51 o 
  -6   3   4       92.97       89.45     18.72 o 
  -5   3   4      163.94      158.66     13.86 o 
  -4   3   4      161.52      169.84     12.82 o 
  -3   3   4      284.63      294.30     26.60 o 
  -2   3   4     4148.84     4114.17    228.54 o 
  -1   3   4     3028.85     2940.16    116.50 o 
   0   3   4     1994.62     2029.91     27.94 o 
   1   3   4      582.66      612.40     11.87 o 
   2   3   4      165.05      178.93      9.69 o 
   3   3   4       38.81       37.42      5.64 o 
   4   3   4      790.98      823.99     23.40 o 
   5   3   4      478.38      559.90     31.50 o 
   6   3   4      488.12      479.06     31.80 o 
   7   3   4      241.76      276.68     27.04 o 
  -5   4   4       86.32       74.50     11.55 o 
  -4   4   4      223.79      219.03     23.63 o 
  -3   4   4      702.97      672.46     46.81 o 
  -2   4   4     1354.34     1314.30     57.06 o 
  -1   4   4       58.29       58.10      6.48 o 
   0   4   4      223.38      223.61      9.81 o 
   1   4   4     2708.17     2742.19     56.17 o 
   2   4   4     2131.37     2126.50     50.52 o 
   3   4   4     1540.75     1656.07     33.89 o 
   4   4   4      224.61      241.93     14.06 o 
   5   4   4       58.64       39.02      7.67 o 
   6   4   4        3.26        2.20      4.51 o 
  -5   5   4       20.01       12.56      7.13 o 
  -4   5   4        6.55        4.13      4.50 o 
  -3   5   4      136.69      116.50     18.43 o 
  -2   5   4      188.18      182.47     20.21 o 
  -1   5   4      288.63      290.95     24.37 o 
   0   5   4     1554.62     1489.79     52.01 o 
   1   5   4     1513.69     1546.42     36.35 o 
   2   5   4      379.25      375.65     20.36 o 
   3   5   4      112.57      114.29     10.87 o 
   4   5   4      587.53      573.57     23.37 o 
   5   5   4      461.44      517.28     23.43 o 
   6   5   4      216.99      204.17     23.18 o 
  -4   6   4       66.85       60.03     16.94 o 
  -3   6   4      639.44      743.56     44.88 o 
  -2   6   4      261.88      287.38     27.34 o 
  -1   6   4       80.36       73.11     16.05 o 
   0   6   4       30.31       30.31     11.59 o 
   1   6   4      267.44      241.08     18.57 o 
   2   6   4      300.35      303.26     29.27 o 
   3   6   4      406.17      433.59     21.92 o 
   4   6   4      452.22      484.63     23.74 o 
   5   6   4      175.13      191.69     20.80 o 
  -3   7   4       14.24        8.32      8.92 o 
  -2   7   4       62.94       69.54     18.13 o 
  -1   7   4      189.86      223.48     26.45 o 
   0   7   4      559.27      575.65     39.82 o 
   1   7   4      220.04      244.50     18.70 o 
   2   7   4       37.52       48.42     10.19 o 
   3   7   4       22.93       21.06      9.66 o 
   4   7   4      127.70      120.41     14.97 o 
   5   7   4       30.13       33.58     14.86 o 
  -1   8   4       55.83       70.43     19.61 o 
   0   8   4        1.27        3.86      8.02 o 
   1   8   4       40.74       35.52     10.50 o 
   2   8   4      169.89      149.79     17.44 o 
   3   8   4      236.88      253.35     20.45 o 
  -2  -7   5       19.66       16.35     14.26 o 
  -1  -7   5      205.16      231.21     30.91 o 
   0  -7   5      141.01      135.81     24.96 o 
   1  -7   5       24.40       34.39     11.13 o 
  -4  -6   5       81.71       64.79     19.02 o 
  -3  -6   5      144.74      164.34     24.96 o 
  -2  -6   5      429.43      415.76     35.37 o 
  -1  -6   5      152.92      151.56     23.48 o 
   0  -6   5        0.23        0.00      7.43 o 
   1  -6   5        1.94       11.33      6.75 o 
   2  -6   5      222.71      250.82     27.64 o 
   3  -6   5      114.87      133.14     23.48 o 
  -5  -5   5      184.00      184.26     27.04 o 
  -4  -5   5      116.45      106.69     20.51 o 
  -3  -5   5        7.49        6.84      7.43 o 
  -2  -5   5      325.16      324.23     28.53 o 
  -1  -5   5       40.22       59.73     15.16 o 
   0  -5   5      237.92      131.44     68.06 o 
   1  -5   5      985.08     1028.64     33.49 o 
   2  -5   5      430.22      408.80     22.88 o 
   3  -5   5        0.12        3.86      6.84 o 
   4  -5   5        2.85        0.00      7.13 o 
  -5  -4   5        7.78       11.29      8.62 o 
  -4  -4   5      277.10      260.65     17.18 o 
  -3  -4   5      763.65      728.39     26.19 o 
  -2  -4   5     2050.85     1997.53     40.70 o 
  -1  -4   5      471.56      500.72     19.80 o 
   0  -4   5       18.81       20.80      4.69 o 
   1  -4   5       45.22       48.42      6.54 o 
   2  -4   5      371.45      359.45     14.88 o 
   3  -4   5      194.12      175.93     20.80 o 
   4  -4   5      234.27      258.55     26.75 o 
   5  -4   5      138.24      151.27     24.07 o 
  -6  -3   5       85.97       91.83     18.72 o 
  -5  -3   5      307.78      308.48     26.75 o 
  -4  -3   5      360.54      371.48     26.75 o 
  -3  -3   5      242.54      284.87     15.95 o 
  -2  -3   5       80.20       88.41      9.35 o 
  -1  -3   5      676.06      700.38     16.26 o 
   0  -3   5     2931.34     3040.87     34.68 o 
   1  -3   5     2522.17     2570.94     33.36 o 
   2  -3   5      787.84      770.90     19.60 o 
   3  -3   5       58.64       57.95     12.78 o 
   4  -3   5       53.70       72.81     15.75 o 
   5  -3   5      107.13       81.43     17.83 o 
   6  -3   5       17.52       14.26     10.40 o 
  -6  -2   5        7.55        1.19      7.13 o 
  -5  -2   5       65.32       71.03     15.16 o 
  -4  -2   5      772.18      810.43     38.63 o 
  -3  -2   5     1426.97     1439.57     46.66 o 
  -2  -2   5     1600.45     1581.92     45.47 o 
  -1  -2   5      487.47      445.69     10.91 o 
   0  -2   5     1872.56     1982.22     24.76 o 
   1  -2   5      250.51      137.84     87.08 o 
   2  -2   5     1368.99     1420.40     37.15 o 
   3  -2   5     1942.77     1867.81     54.09 o 
   4  -2   5     1281.19     1250.56     48.74 o 
   5  -2   5      198.61      223.48     23.18 o 
   6  -2   5        1.51        0.30      6.24 o 
  -6  -1   5      170.68      177.12     23.77 o 
  -5  -1   5     1185.83     1219.06     51.41 o 
  -4  -1   5      809.28      825.29     38.34 o 
  -3  -1   5      361.25      391.10     24.37 o 
  -2  -1   5      186.81      183.07     15.45 o 
  -1  -1   5     2555.33     2677.41     24.37 o 
   0  -1   5     6572.30     6696.27     58.69 o 
   1  -1   5     1279.82     1222.36     36.21 o 
   2  -1   5     1204.84     1206.85     78.90 o 
   3  -1   5     1184.74     1130.79     39.23 o 
   4  -1   5        0.61        2.97      4.75 o 
   5  -1   5        1.05        0.00      4.46 o 
   6  -1   5      175.77      221.11     24.07 o 
   7  -1   5      576.08      613.39     42.79 o 
  -6   0   5       30.15       34.18     13.08 o 
  -5   0   5        0.58        0.00      4.46 o 
  -4   0   5      159.87      177.12     18.13 o 
  -3   0   5     1377.78     1457.30     35.22 o 
  -2   0   5     5534.82     5671.15    111.44 o 
  -1   0   5     4810.58     4927.49     35.81 o 
   0   0   5     1692.63     1653.27     22.65 o 
   1   0   5      178.26      176.97      5.65 o 
   2   0   5     1176.55     1266.01     35.96 o 
   3   0   5     3440.19     3343.34     63.89 o 
   4   0   5      896.20      849.65     36.26 o 
   5   0   5      395.51      416.65     28.23 o 
   6   0   5       94.70       96.59     17.53 o 
   7   0   5        3.43        8.62      8.62 o 
  -6   1   5      239.27      213.38     24.37 o 
  -5   1   5      641.45      644.00     37.74 o 
  -4   1   5      229.05      219.32     20.21 o 
  -3   1   5      236.87      238.67     11.35 o 
  -2   1   5       79.42       79.99      6.42 o 
  -1   1   5      262.93      287.04     15.90 o 
   0   1   5     4015.62     4117.16    186.04 o 
   1   1   5     6646.97     6572.41     87.67 o 
   2   1   5     6969.88     6911.14    122.14 o 
   3   1   5      871.17      808.35     30.91 o 
   4   1   5       12.14        9.51      6.24 o 
   5   1   5      281.91      276.38     22.88 o 
   6   1   5      272.88      250.53     24.07 o 
   7   1   5      119.14      129.57     21.10 o 
  -6   2   5      199.42      160.78     23.18 o 
  -5   2   5        0.43        0.00      3.86 o 
  -4   2   5      227.80      254.94     14.64 o 
  -3   2   5     3146.72     3169.91     94.65 o 
  -2   2   5     3708.14     3727.90    102.68 o 
  -1   2   5      156.14      123.39      7.88 o 
   0   2   5     1780.63     1858.90     39.82 o 
   1   2   5      134.10      141.94      7.91 o 
   2   2   5       31.16       20.87     12.03 o 
   3   2   5     1923.23     2100.22     29.35 o 
   4   2   5     1352.57     1345.06     44.88 o 
   5   2   5     1079.24     1173.59     45.77 o 
   6   2   5      523.27      558.12     35.07 o 
   7   2   5        0.07        0.00      5.65 o 
  -6   3   5       52.86       57.65     16.35 o 
  -5   3   5      115.21      128.09     19.61 o 
  -4   3   5      727.71      758.70     78.46 o 
  -3   3   5      462.11      445.23     18.49 o 
  -2   3   5      301.22      322.52     15.16 o 
  -1   3   5      149.44       99.26     39.23 o 
   0   3   5     7283.83     7366.10    345.48 o 
   1   3   5     3716.36     3779.52     58.09 o 
   2   3   5     1890.08     1982.70     23.25 o 
   3   3   5      282.48      274.46     12.35 o 
   4   3   5      127.52      116.32      9.27 o 
   5   3   5       18.11       26.74      7.43 o 
   6   3   5      190.29      187.23     21.10 o 
   7   3   5       56.43       76.67     17.24 o 
  -5   4   5        0.71        0.00      4.40 o 
  -4   4   5      129.51      131.12     14.12 o 
  -3   4   5      182.93      175.89     12.91 o 
  -2   4   5      657.73      613.39     32.39 o 
  -1   4   5     1763.19     1740.82     32.49 o 
   0   4   5     2382.73     2390.43     46.21 o 
   1   4   5      216.22      223.26     10.10 o 
   2   4   5      283.62      282.35     14.04 o 
   3   4   5     1675.66     1753.42     45.47 o 
   4   4   5     1119.31     1136.48     29.44 o 
   5   4   5      433.46      430.39     19.79 o 
   6   4   5       60.94       78.16     16.35 o 
  -5   5   5       75.11       86.29     12.89 o 
  -4   5   5      570.35      561.16     25.66 o 
  -3   5   5      146.64      166.42     20.21 o 
  -2   5   5      185.20      194.06     21.10 o 
  -1   5   5       40.68       28.83     10.40 o 
   0   5   5      252.06      258.85     22.59 o 
   1   5   5      777.81      822.53     26.74 o 
   2   5   5     1221.79     1301.23     39.53 o 
   3   5   5     1019.60     1017.85     29.76 o 
   4   5   5      245.42      236.67     18.87 o 
   5   5   5       38.66       44.25      8.97 o 
   6   5   5      172.62      157.21     22.29 o 
  -4   6   5       93.46       82.91     19.32 o 
  -3   6   5       24.98       26.15     11.29 o 
  -2   6   5      165.12      142.95     21.40 o 
  -1   6   5     1646.77     1567.06     60.92 o 
   0   6   5      357.03      359.00     28.83 o 
   1   6   5       22.44       23.62      7.27 o 
   2   6   5       34.08       37.25      8.59 o 
   3   6   5      258.96      261.83     17.29 o 
   4   6   5      104.35      112.33     12.82 o 
   5   6   5      182.35      173.44     17.09 o 
  -3   7   5       66.99       71.03     18.72 o 
  -2   7   5       27.87       28.53     12.18 o 
  -1   7   5        3.70       10.10      8.62 o 
   0   7   5       35.08       35.96     13.67 o 
   1   7   5      600.37      597.95     40.42 o 
   2   7   5      494.73      482.08     33.58 o 
   3   7   5      123.85      131.97     14.90 o 
   4   7   5       50.34       51.93     11.03 o 
   5   7   5       16.10       16.49      7.78 o 
  -1   8   5       38.84       33.28     14.86 o 
   0   8   5       62.22       57.36     17.53 o 
   1   8   5       73.18       77.50     13.86 o 
   2   8   5        3.98        2.73      6.71 o 
   3   8   5       46.00       33.37     10.45 o 
  -1  -7   6        6.66        5.65     10.70 o 
   0  -7   6       19.17       12.18     12.48 o 
  -3  -6   6       34.69       30.31     14.26 o 
  -2  -6   6      123.25      117.69     22.59 o 
  -1  -6   6       67.77       62.41     18.13 o 
   0  -6   6      509.08      524.53     39.53 o 
   1  -6   6      188.08      196.04     17.89 o 
   2  -6   6       42.89       30.68     10.03 o 
   3  -6   6        3.70        9.81      9.51 o 
  -4  -5   6      355.66      372.67     33.88 o 
  -3  -5   6      386.99      372.67     32.10 o 
  -2  -5   6      163.62      154.54     22.29 o 
  -1  -5   6        0.04        0.00      5.94 o 
   0  -5   6      299.17      336.71     29.12 o 
   1  -5   6       16.43       15.40      6.71 o 
   2  -5   6      128.30      122.05     14.22 o 
   3  -5   6      451.46      459.45     35.37 o 
   4  -5   6       54.47       60.33     17.24 o 
  -5  -4   6      102.10       77.57     19.32 o 
  -4  -4   6       21.59       30.17      8.16 o 
  -3  -4   6       34.16       40.85      8.41 o 
  -2  -4   6      432.40      457.91     20.81 o 
  -1  -4   6      874.00      854.16     26.99 o 
   0  -4   6     1746.31     1815.36     30.86 o 
   1  -4   6      679.82      680.56     19.74 o 
   2  -4   6       55.06       47.84      6.93 o 
   3  -4   6       36.76       35.07     12.18 o 
   4  -4   6       24.85       20.80     10.40 o 
   5  -4   6       70.70       86.18     20.21 o 
  -6  -3   6       18.67       12.18     10.70 o 
  -5  -3   6      359.94      343.25     29.72 o 
  -4  -3   6      275.21      315.91     26.15 o 
  -3  -3   6      788.95      737.93     33.88 o 
  -2  -3   6      490.65      483.80     20.27 o 
  -1  -3   6      536.04      577.18     21.11 o 
   0  -3   6       14.93       16.90      4.03 o 
   1  -3   6      794.46      790.53     19.43 o 
   2  -3   6     1394.21     1407.76     33.30 o 
   3  -3   6     1015.36     1059.77     45.47 o 
   4  -3   6      192.03      191.09     21.69 o 
   5  -3   6       15.68       15.45      9.81 o 
   6  -3   6        0.22        0.30      8.02 o 
  -6  -2   6      405.37      463.91     36.55 o 
  -5  -2   6      202.89      216.65     23.48 o 
  -4  -2   6       53.48       59.73     13.67 o 
  -3  -2   6      181.02      182.18     18.13 o 
  -2  -2   6     1361.87     1300.19     44.28 o 
  -1  -2   6     2476.18     2637.75     56.16 o 
   0  -2   6     1266.86     1239.34     20.59 o 
   1  -2   6      666.08      674.89     16.13 o 
   2  -2   6     1252.22     1284.12     23.52 o 
   3  -2   6        0.01        0.00      2.42 o 
   4  -2   6      140.56      122.14     17.83 o 
   5  -2   6      390.25      378.32     30.31 o 
   6  -2   6      458.41      440.73     35.96 o 
  -6  -1   6        1.92        3.86      7.73 o 
  -5  -1   6      114.49      116.20     19.02 o 
  -4  -1   6      734.85      771.79     39.23 o 
  -3  -1   6     2801.16     2704.09     66.57 o 
  -2  -1   6     1869.81     1863.06     51.71 o 
  -1  -1   6      668.95      698.75     12.66 o 
   0  -1   6      152.23      131.41      6.19 o 
   1  -1   6     2087.68     2069.33     55.47 o 
   2  -1   6     3476.09     3448.00    115.46 o 
   3  -1   6      473.86      465.34     18.70 o 
   4  -1   6      584.08      615.18     33.28 o 
   5  -1   6      196.40      204.46     21.69 o 
   6  -1   6        2.31        6.24      8.02 o 
   7  -1   6        3.36        0.00      6.54 o 
  -6   0   6      237.48      262.71     28.23 o 
  -5   0   6       63.24       60.92     14.86 o 
  -4   0   6      138.57      123.33     17.53 o 
  -3   0   6        2.96        2.67      4.16 o 
  -2   0   6      468.28      479.69     10.33 o 
  -1   0   6     2186.30     2222.31     24.64 o 
   0   0   6     7277.25     7115.29     74.30 o 
   1   0   6     4598.79     4588.19     63.13 o 
   2   0   6     1039.68     1091.56     35.96 o 
   3   0   6      157.76      163.92     11.02 o 
   4   0   6      285.79      262.71     21.10 o 
   5   0   6      519.03      575.95     34.18 o 
   6   0   6      346.96      332.25     28.53 o 
   7   0   6       44.01       60.92     16.94 o 
  -6   1   6       27.41       27.04     11.89 o 
  -5   1   6      276.41      280.84     26.15 o 
  -4   1   6     1400.74     1418.47     52.60 o 
  -3   1   6     1564.50     1577.01     62.56 o 
  -2   1   6      558.55      552.62     19.61 o 
  -1   1   6     1154.76     1193.36     21.92 o 
   0   1   6        0.15        2.95      2.25 o 
   1   1   6      165.35      165.30      9.10 o 
   2   1   6     2263.67     2319.98     74.89 o 
   3   1   6     2602.92     2571.82     87.37 o 
   4   1   6     2448.92     2461.29     62.41 o 
   5   1   6      338.20      354.84     26.75 o 
   6   1   6        3.71        7.13      6.54 o 
   7   1   6       44.35       49.63     15.16 o 
  -6   2   6       28.97       34.47     13.97 o 
  -5   2   6      511.49      460.34     33.58 o 
  -4   2   6      365.46      339.39     26.45 o 
  -3   2   6      108.50      110.05      9.81 o 
  -2   2   6      612.35      612.08     34.92 o 
  -1   2   6     7672.47     8152.06     64.31 o 
   0   2   6     4475.60     4412.10    236.86 o 
   1   2   6      378.35      299.85     27.79 o 
   2   2   6      982.95     1054.37     23.48 o 
   3   2   6       75.07       72.71      5.51 o 
   4   2   6       18.33       19.32      7.73 o 
   5   2   6      382.26      407.44     28.23 o 
   6   2   6      318.01      364.05     29.12 o 
   7   2   6      232.31      290.05     28.83 o 
  -5   3   6       50.92       56.76     14.86 o 
  -4   3   6      330.12      332.80     20.80 o 
  -3   3   6      481.66      483.00     31.35 o 
  -2   3   6     1368.50     1364.70     37.30 o 
  -1   3   6     2375.27     2351.30     89.90 o 
   0   3   6      166.59      172.15     12.18 o 
   1   3   6      571.56      539.61     16.56 o 
   2   3   6     3683.61     3913.65     41.05 o 
   3   3   6     1942.29     2010.92    113.08 o 
   4   3   6      823.42      850.05     26.90 o 
   5   3   6      143.13      164.34     19.02 o 
   6   3   6       39.61       32.10     11.59 o 
   7   3   6        5.45        0.59      7.13 o 
  -5   4   6      256.14      276.98     27.34 o 
  -4   4   6        0.90        0.56      3.85 o 
  -3   4   6        6.22        2.82      3.85 o 
  -2   4   6      162.23      155.13     16.94 o 
  -1   4   6      746.55      793.60     26.75 o 
   0   4   6      811.14      744.49     20.85 o 
   1   4   6     2231.28     2213.57     27.57 o 
   2   4   6     2021.54     1974.78     35.68 o 
   3   4   6      186.41      191.38     11.99 o 
   4   4   6      115.12      123.43     10.27 o 
   5   4   6      596.50      608.64     36.55 o 
   6   4   6      268.31      322.74     28.53 o 
   7   4   6      101.93       97.77     19.61 o 
  -4   5   6      120.41      119.86     13.64 o 
  -3   5   6      366.53      376.53     29.72 o 
  -2   5   6     1316.63     1317.43     52.60 o 
  -1   5   6      610.45      626.77     35.37 o 
   0   5   6      244.57      251.12     22.59 o 
   1   5   6      243.06      228.27     14.76 o 
   2   5   6       81.13       86.93     15.90 o 
   3   5   6      434.21      490.18     20.81 o 
   4   5   6      712.14      734.30     26.06 o 
   5   5   6      403.28      394.07     31.20 o 
   6   5   6       98.10       93.91     19.02 o 
  -4   6   6       13.34       19.32     10.70 o 
  -3   6   6      105.51      106.99     19.91 o 
  -2   6   6       55.39       58.55     15.16 o 
  -1   6   6      132.00       98.37     17.83 o 
   0   6   6      512.15      529.29     35.37 o 
   1   6   6     1628.48     1542.56     40.27 o 
   2   6   6      335.19      325.42     19.22 o 
   3   6   6        0.92        0.00      4.12 o 
   4   6   6        9.84        9.55      7.43 o 
   5   6   6      135.91      133.44     21.40 o 
   6   6   6       26.09       51.12     16.05 o 
  -2   7   6       74.46       90.34     19.91 o 
  -1   7   6      148.14      164.94     24.37 o 
   0   7   6      124.12      135.81     21.99 o 
   1   7   6       28.92       25.51      8.55 o 
   2   7   6       33.96       30.33      9.22 o 
   3   7   6      329.59      351.30     21.73 o 
   4   7   6      408.81      420.77     24.07 o 
   5   7   6       53.66       79.94     19.61 o 
  -1   8   6       61.47       40.71     15.16 o 
   0   8   6      242.97      212.49     28.83 o 
   1   8   6       10.99       13.37     10.10 o 
   2   8   6       71.56       96.39     15.11 o 
   3   8   6       88.83       98.41     14.94 o 
  -3  -6   7       10.13        8.92     10.10 o 
  -2  -6   7        2.51        3.86      9.21 o 
  -1  -6   7       50.02       29.72     14.56 o 
   0  -6   7       67.25       68.35     19.02 o 
   1  -6   7       70.82       56.47     18.72 o 
   2  -6   7      194.17      203.42     19.64 o 
  -4  -5   7        0.16        2.38      8.02 o 
  -3  -5   7      242.94      203.28     24.67 o 
  -2  -5   7      423.21      399.12     33.28 o 
  -1  -5   7      633.61      593.78     38.93 o 
   0  -5   7      176.12      167.02     22.88 o 
   1  -5   7       20.52       15.02      6.93 o 
   2  -5   7       62.32       59.06     11.38 o 
   3  -5   7        3.94        8.32      7.73 o 
   4  -5   7       45.55       46.36     15.16 o 
  -5  -4   7       87.23       98.37     21.10 o 
  -4  -4   7      257.63      267.73     19.12 o 
  -3  -4   7      239.61      238.68     23.48 o 
  -2  -4   7       65.42       77.26     14.41 o 
  -1  -4   7       59.73       62.74      9.52 o 
   0  -4   7      318.32      347.86     18.46 o 
   1  -4   7      740.88      794.03     22.15 o 
   2  -4   7      803.44      836.21     23.61 o 
   3  -4   7      184.46      173.56     21.10 o 
   4  -4   7        1.36        0.00      6.84 o 
   5  -4   7       17.27       18.13     11.29 o 
  -5  -3   7        0.63        0.59      7.13 o 
  -4  -3   7       58.37       49.63     13.97 o 
  -3  -3   7      636.37      629.17     25.63 o 
  -2  -3   7      559.23      550.07     47.40 o 
  -1  -3   7     1132.12     1147.13     30.99 o 
   0  -3   7      537.08      537.68     16.10 o 
   1  -3   7      357.59      348.24     22.85 o 
   2  -3   7        0.58        0.00      2.78 o 
   3  -3   7      269.02      260.68     21.55 o 
   4  -3   7      529.87      518.29     35.37 o 
   5  -3   7      213.91      225.27     26.15 o 
   6  -3   7       33.50       40.42     16.05 o 
  -6  -2   7       20.62       35.96     13.97 o 
  -5  -2   7      319.43      296.00     28.23 o 
  -4  -2   7     1259.35     1262.74     52.60 o 
  -3  -2   7      680.39      759.31     38.34 o 
  -2  -2   7      108.80      122.44     15.16 o 
  -1  -2   7      156.52      149.67     11.14 o 
   0  -2   7     1399.18     1434.78     40.42 o 
   1  -2   7     2117.66     2294.13     46.21 o 
   2  -2   7      619.07      602.97     16.89 o 
   3  -2   7      248.69      236.13     15.00 o 
   4  -2   7      556.18      584.56     35.37 o 
   5  -2   7        0.20        3.27      6.24 o 
   6  -2   7       42.84       39.82     14.56 o 
  -6  -1   7       17.17       13.97     10.10 o 
  -5  -1   7       25.03       27.94     11.59 o 
  -4  -1   7        0.10        0.00      5.35 o 
  -3  -1   7      194.47      197.63     19.91 o 
  -2  -1   7     1743.59     1817.89     54.68 o 
  -1  -1   7     4544.78     4338.62     80.54 o 
   0  -1   7     1725.10     1639.68     33.86 o 
   1  -1   7      903.19      943.24     21.52 o 
   2  -1   7       65.47       61.85      5.58 o 
   3  -1   7      667.00      671.47     39.08 o 
   4  -1   7     1159.67     1123.07     46.06 o 
   5  -1   7      156.62      177.72     20.80 o 
   6  -1   7       94.61       91.53     18.72 o 
   7  -1   7       27.81       31.50     14.26 o 
  -6   0   7      175.88      195.55     26.75 o 
  -5   0   7      422.03      406.25     32.39 o 
  -4   0   7      667.13      681.74     38.34 o 
  -3   0   7      577.01      568.81     32.39 o 
  -2   0   7      200.88      215.16     18.72 o 
  -1   0   7        8.00        9.81      2.66 o 
   0   0   7      273.22      261.02     10.88 o 
   1   0   7     2217.03     2249.35     41.25 o 
   2   0   7     4072.54     4147.53     75.19 o 
   3   0   7     2266.54     2241.65    148.15 o 
   4   0   7      340.84      328.09     24.37 o 
   5   0   7       14.19        0.00      4.75 o 
   6   0   7       85.90       96.29     18.43 o 
   7   0   7       70.82       89.16     19.91 o 
  -6   1   7      273.10      269.84     28.83 o 
  -5   1   7      457.11      457.96     34.47 o 
  -4   1   7       86.73       85.59     16.05 o 
  -3   1   7      641.82      693.63     35.37 o 
  -2   1   7     3268.92     3390.02     39.97 o 
  -1   1   7     3955.25     4016.19     42.27 o 
   0   1   7      110.08       88.69      7.21 o 
   1   1   7     1516.06     1448.82     49.04 o 
   2   1   7      144.50      149.71      9.98 o 
   3   1   7      103.91      100.14      9.35 o 
   4   1   7      813.26      816.07     37.15 o 
   5   1   7      822.12      875.21     42.20 o 
   6   1   7      438.74      416.95     32.10 o 
   7   1   7       77.75       82.91     19.32 o 
  -6   2   7      132.47      151.56     24.37 o 
  -5   2   7      106.56      111.15     19.61 o 
  -4   2   7       60.24       68.65     14.86 o 
  -3   2   7     2471.16     2590.79    111.44 o 
  -2   2   7      800.00      827.74     22.56 o 
  -1   2   7       41.34       46.84      6.18 o 
   0   2   7      206.33      183.86     15.01 o 
   1   2   7     7948.16     7673.33    633.60 o 
   2   2   7     3103.27     3106.77     42.96 o 
   3   2   7      462.14      463.11     17.83 o 
   4   2   7      336.08      334.04     24.67 o 
   5   2   7       35.40       31.20     10.10 o 
   6   2   7        2.71        2.38      6.84 o 
   7   2   7       83.81       63.30     16.94 o 
  -5   3   7       14.26       16.94     10.10 o 
  -4   3   7        0.04        0.00      4.75 o 
  -3   3   7      227.25      237.30     14.58 o 
  -2   3   7      665.31      679.51     22.23 o 
  -1   3   7     1460.03     1494.94     40.27 o 
   0   3   7     1671.11     1698.42     46.36 o 
   1   3   7     2194.06     2055.85    133.73 o 
   2   3   7      540.75      573.58     13.63 o 
   3   3   7      427.67      440.52     14.27 o 
   4   3   7     1484.48     1539.42     52.90 o 
   5   3   7      586.81      626.17     36.55 o 
   6   3   7      192.57      186.34     22.29 o 
   7   3   7       24.01       15.75     10.10 o 
  -5   4   7      188.05      203.87     24.67 o 
  -4   4   7      351.56      395.75     20.99 o 
  -3   4   7     1062.33     1072.68     31.84 o 
  -2   4   7      106.49      107.27     10.50 o 
  -1   4   7      135.13      138.84     10.71 o 
   0   4   7      112.26       95.81      8.92 o 
   1   4   7      282.51      282.83     16.64 o 
   2   4   7     1092.43     1162.15     33.52 o 
   3   4   7     1515.71     1577.48     49.63 o 
   4   4   7      909.72      885.32     42.50 o 
   5   4   7       71.07       78.46     16.05 o 
   6   4   7       25.75       22.29     11.00 o 
   7   4   7      115.79      124.52     22.29 o 
  -4   5   7      149.68      137.91     19.17 o 
  -3   5   7       63.99       71.92     15.75 o 
  -2   5   7      320.57      330.77     27.04 o 
  -1   5   7      696.98      677.29     36.85 o 
   0   5   7     2537.92     2505.87     69.84 o 
   1   5   7      457.16      452.61     30.02 o 
   2   5   7       71.04       67.65      9.45 o 
   3   5   7       89.47      103.38     10.93 o 
   4   5   7      127.98      104.61     17.83 o 
   5   5   7       88.74      119.77     19.61 o 
   6   5   7      203.58      189.60     25.26 o 
  -3   6   7       91.84       91.53     18.72 o 
  -2   6   7      234.59      207.44     23.77 o 
  -1   6   7       74.00       92.13     17.83 o 
   0   6   7      151.80      150.67     20.80 o 
   1   6   7        2.23        1.49      5.35 o 
   2   6   7      874.86      905.50     30.96 o 
   3   6   7     1270.93     1301.26     36.81 o 
   4   6   7      107.83      121.85     20.80 o 
   5   6   7        1.40        5.94      8.62 o 
   6   6   7        5.31        2.97      8.92 o 
  -2   7   7       89.48       68.06     17.83 o 
  -1   7   7      122.24      123.33     21.99 o 
   0   7   7      129.93      132.54     22.29 o 
   1   7   7      167.86      174.15     24.37 o 
   2   7   7      161.25      184.05     16.68 o 
   3   7   7        0.01        2.73      4.95 o 
   4   7   7       81.31       95.10     20.51 o 
   5   7   7      124.06      145.03     24.67 o 
   0   8   7       34.81       40.12     16.35 o 
   1   8   7       17.96       18.72     11.59 o 
   2   8   7      252.87      232.09     19.63 o 
   3   8   7       49.38       45.39     11.38 o 
  -2  -6   8      104.87      115.90     23.48 o 
  -1  -6   8       11.64       11.59     13.37 o 
   0  -6   8        5.61        3.27     11.00 o 
   1  -6   8       49.86       39.53     16.94 o 
  -3  -5   8        3.19       11.59      9.81 o 
  -2  -5   8        2.18        0.00      6.84 o 
  -1  -5   8      270.31      260.04     27.64 o 
   0  -5   8      309.28      325.42     30.61 o 
   1  -5   8      372.31      358.41     31.80 o 
   2  -5   8      169.12      136.43     15.42 o 
   3  -5   8       16.85        6.54      8.92 o 
  -4  -4   8      269.52      272.22     29.12 o 
  -3  -4   8      191.78      190.86     16.47 o 
  -2  -4   8      412.85      397.80     68.50 o 
  -1  -4   8      323.95      336.76     19.33 o 
   0  -4   8       69.34       82.17     11.03 o 
   1  -4   8       32.63       12.49     10.22 o 
   2  -4   8      156.65      147.40     12.47 o 
   3  -4   8      262.88      267.41     18.28 o 
   4  -4   8      280.57      291.84     29.42 o 
   5  -4   8       32.39       40.42     15.75 o 
  -5  -3   8      407.24      428.24     35.96 o 
  -4  -3   8      108.09      109.07     19.02 o 
  -3  -3   8       21.81        9.88      6.09 o 
  -2  -3   8      146.06      159.67     13.33 o 
  -1  -3   8      734.38      703.65     25.52 o 
   0  -3   8      565.27      595.45     23.10 o 
   1  -3   8      822.27      862.43     40.12 o 
   2  -3   8      264.62      241.92     12.79 o 
   3  -3   8      243.03      254.41     17.02 o 
   4  -3   8        3.32        2.08      6.84 o 
   5  -3   8       54.76       35.96     13.37 o 
  -5  -2   8        6.56        9.81      8.92 o 
  -4  -2   8      101.22      114.12     19.02 o 
  -3  -2   8     1034.64     1029.45     46.96 o 
  -2  -2   8     1763.35     1625.01     55.87 o 
  -1  -2   8     1133.66     1056.64     34.92 o 
   0  -2   8      210.91      218.78     12.09 o 
   1  -2   8      131.25      119.55      9.93 o 
   2  -2   8      725.18      727.91     24.73 o 
   3  -2   8      947.96      962.51     38.49 o 
   4  -2   8      134.14      120.66     19.02 o 
   5  -2   8       80.76       88.56     18.43 o 
   6  -2   8       92.80       87.67     20.21 o 
  -5  -1   8      356.91      417.25     34.18 o 
  -4  -1   8       72.82       78.46     16.64 o 
  -3  -1   8      100.27       82.62     15.45 o 
  -2  -1   8        2.48        0.00      4.75 o 
  -1  -1   8      413.01      437.16     27.94 o 
   0  -1   8     1518.48     1570.76     23.04 o 
   1  -1   8     4170.96     4208.81     53.64 o 
   2  -1   8     1201.44     1105.19     28.69 o 
   3  -1   8      327.87      378.06     35.37 o 
   4  -1   8       24.03       29.12     10.10 o 
   5  -1   8      175.29      167.32     20.51 o 
   6  -1   8      144.00      124.82     21.69 o 
  -6   0   8       94.33      105.20     22.59 o 
  -5   0   8       50.67       52.30     15.45 o 
  -4   0   8      405.68      387.83     30.31 o 
  -3   0   8     1920.44     1950.73     62.71 o 
  -2   0   8     1004.22      989.33     41.90 o 
  -1   0   8      679.74      615.21     26.00 o 
   0   0   8     1112.49     1124.57     23.69 o 
   1   0   8       15.97       22.36      3.33 o 
   2   0   8      235.89      227.05     19.32 o 
   3   0   8      949.70      964.28     44.73 o 
   4   0   8     1207.70     1217.62     37.15 o 
   5   0   8      624.44      594.37     36.26 o 
   6   0   8       76.56       57.65     15.45 o 
   7   0   8        3.65        5.65      8.62 o 
  -5   1   8       39.56       39.82     13.97 o 
  -4   1   8     1325.09     1331.10     55.57 o 
  -3   1   8      672.32      674.32     36.85 o 
  -2   1   8       34.07       47.55     11.59 o 
  -1   1   8     1008.07      981.90     40.71 o 
   0   1   8     4353.12     4497.50     49.02 o 
   1   1   8     3555.48     3432.69    158.99 o 
   2   1   8      292.57      270.88     13.85 o 
   3   1   8      488.13      491.98     19.63 o 
   4   1   8       58.00       56.35      8.72 o 
   5   1   8       22.30        8.92      7.43 o 
   6   1   8      147.92      125.12     20.51 o 
   7   1   8      124.31      157.81     24.37 o 
  -5   2   8       15.22       22.29     11.00 o 
  -4   2   8      213.38      187.23     21.99 o 
  -3   2   8      599.63      613.09     35.37 o 
  -2   2   8      390.64      409.80     16.62 o 
  -1   2   8     2465.38     2501.86    106.84 o 
   0   2   8     2491.82     2500.16     55.72 o 
   1   2   8      175.85      169.82     10.90 o 
   2   2   8      726.00      725.15     45.92 o 
   3   2   8     3196.98     3283.22     49.47 o 
   4   2   8      955.81      953.08     41.90 o 
   5   2   8      180.40      196.74     21.40 o 
   6   2   8       92.16       85.00     17.83 o 
   7   2   8       10.93        7.43      9.21 o 
  -5   3   8      286.71      322.15     30.91 o 
  -4   3   8      578.47      613.69     38.63 o 
  -3   3   8        3.33        3.08      3.85 o 
  -2   3   8        3.15        1.62      3.13 o 
  -1   3   8      152.68      163.23     11.35 o 
   0   3   8     1191.53     1189.74     28.37 o 
   1   3   8     1417.98     1417.58     44.58 o 
   2   3   8     1836.31     1936.55     40.57 o 
   3   3   8     1161.96      325.33    512.20 o 
   4   3   8      147.99      166.13     19.02 o 
   5   3   8       77.50       83.51     16.35 o 
   6   3   8      404.51      370.59     31.50 o 
   7   3   8      100.70       93.91     20.21 o 
  -4   4   8        1.54        0.00      5.94 o 
  -3   4   8      577.46      584.30     24.35 o 
  -2   4   8     1316.05     1349.84     34.36 o 
  -1   4   8     1318.09     1314.16     46.96 o 
   0   4   8      389.33      393.68     17.43 o 
   1   4   8        7.58        9.21      4.41 o 
   2   4   8      509.86      528.99     19.14 o 
   3   4   8       80.75       72.81     14.26 o 
   4   4   8      316.16      414.87     30.02 o 
   5   4   8      640.72      649.65     39.53 o 
   6   4   8      255.25      282.03     28.23 o 
   7   4   8       25.31       16.05     11.59 o 
  -3   5   8       20.34       24.07     10.10 o 
  -2   5   8      199.98      233.29     23.18 o 
  -1   5   8       35.10       39.23     11.59 o 
   0   5   8      411.62      400.01     28.83 o 
   1   5   8     1027.91     1055.60     46.36 o 
   2   5   8     2435.46     2408.31     57.51 o 
   3   5   8      272.27      265.09     24.67 o 
   4   5   8       73.26       87.37     17.53 o 
   5   5   8        2.44        9.51      7.73 o 
   6   5   8       38.98       30.91     13.37 o 
  -3   6   8       73.18       70.73     17.24 o 
  -2   6   8      190.32      177.12     23.48 o 
  -1   6   8      152.38      132.25     20.80 o 
   0   6   8      348.14      376.53     30.91 o 
   1   6   8      325.62      342.66     29.72 o 
   2   6   8      258.37      226.09     16.03 o 
   3   6   8       14.56       22.59     11.00 o 
   4   6   8      292.07      334.63     30.91 o 
   5   6   8      586.15      554.25     40.12 o 
   6   6   8       37.75       34.18     13.97 o 
  -2   7   8        0.36        7.43      8.32 o 
  -1   7   8       42.12       23.77     12.48 o 
   0   7   8       77.09       67.46     17.83 o 
   1   7   8      342.64      340.87     31.80 o 
   2   7   8       97.65       91.28     12.90 o 
   3   7   8      109.92      124.82     22.29 o 
   4   7   8       88.28       83.21     20.21 o 
   5   7   8        3.64        0.00      7.73 o 
   0   8   8       90.38       96.59     22.29 o 
   1   8   8       64.76       73.11     19.61 o 
   2   8   8       29.19       19.02     12.18 o 
   3   8   8       72.57       79.35     20.51 o 
   0  -6   9       90.01       87.67     21.40 o 
  -3  -5   9      137.42      159.59     25.86 o 
  -2  -5   9       73.27       58.55     16.94 o 
  -1  -5   9       10.05        5.35      9.51 o 
   0  -5   9        4.22        0.00      9.21 o 
   1  -5   9      144.39      144.43     22.88 o 
   3  -5   9      165.69      186.04     25.86 o 
  -4  -4   9        0.32        0.00      6.84 o 
  -3  -4   9       31.94       29.87      9.04 o 
  -2  -4   9      288.53      291.51     19.43 o 
  -1  -4   9      269.50      274.18     18.28 o 
   0  -4   9      408.57      407.04     21.53 o 
   1  -4   9      214.26      217.54     16.50 o 
   2  -4   9       42.69       46.17     11.29 o 
   3  -4   9       10.17        5.97      5.66 o 
   4  -4   9       33.80       23.18     11.89 o 
  -4  -3   9      352.07      331.22     21.84 o 
  -3  -3   9      813.12      739.65     30.14 o 
  -2  -3   9      273.71      286.90     18.28 o 
  -1  -3   9       26.84       28.56      7.35 o 
   0  -3   9      105.25      130.41     12.39 o 
   1  -3   9      518.70      548.73     18.31 o 
   2  -3   9      320.95      333.26     18.86 o 
   3  -3   9      287.07      295.77     18.80 o 
   4  -3   9       61.85       82.02     17.83 o 
   5  -3   9       86.97       56.17     16.94 o 
  -5  -2   9       19.75       23.18     12.48 o 
  -4  -2   9        9.12        8.92      8.32 o 
  -3  -2   9        0.65        0.00      5.94 o 
  -2  -2   9       76.76       85.71     10.90 o 
  -1  -2   9     1435.84     1340.52     47.25 o 
   0  -2   9     2276.82     2349.37     43.65 o 
   1  -2   9      493.83      512.37     16.13 o 
   2  -2   9      187.36      187.40     13.67 o 
   3  -2   9       22.64       15.55      5.92 o 
   4  -2   9      206.80      210.01     16.47 o 
   5  -2   9      256.57      191.09     25.26 o 
   6  -2   9       19.13       19.91     11.59 o 
  -5  -1   9      179.38      197.03     26.15 o 
  -4  -1   9      670.04      719.49     43.39 o 
  -3  -1   9      516.06      567.63     36.26 o 
  -2  -1   9      480.20      469.26     31.50 o 
  -1  -1   9      147.81      131.06     18.13 o 
   0  -1   9        0.81        4.01      4.01 o 
   1  -1   9      279.94      270.32     14.20 o 
   2  -1   9      967.22      944.54     27.88 o 
   3  -1   9     1452.18     1439.08     36.66 o 
   4  -1   9      479.23      489.53     27.49 o 
   5  -1   9       84.16       82.02     17.53 o 
   6  -1   9        1.24        0.00      6.84 o 
  -5   0   9      358.58      375.64     33.88 o 
  -4   0   9      424.03      430.92     33.88 o 
  -3   0   9      240.52      219.92     23.18 o 
  -2   0   9      633.45      672.23     37.15 o 
  -1   0   9     2282.86     2237.22     64.19 o 
   0   0   9     2493.01     2452.75     37.00 o 
   1   0   9      221.98      214.32     12.21 o 
   2   0   9      484.48      469.40     19.21 o 
   3   0   9       43.21       43.51      7.98 o 
   4   0   9       78.46       74.84     10.60 o 
   5   0   9      262.29      271.03     25.86 o 
   6   0   9      258.30      260.04     27.64 o 
  -5   1   9      241.24      256.17     28.53 o 
  -4   1   9      231.87      249.64     25.86 o 
  -3   1   9        7.13       10.10      7.13 o 
  -2   1   9     3880.27     3622.70     83.81 o 
  -1   1   9     1370.36     1388.89     53.05 o 
   0   1   9      178.07      197.60     11.41 o 
   1   1   9      558.52      553.49     20.65 o 
   2   1   9     3148.69     3148.93     48.29 o 
   3   1   9     1352.29     1320.33     33.28 o 
   4   1   9      137.82      138.20     18.87 o 
   5   1   9      184.88      190.50     21.69 o 
   6   1   9        8.18        5.05      6.84 o 
   7   1   9        1.25        0.89      7.43 o 
  -5   2   9      114.98       92.72     20.21 o 
  -4   2   9       77.40       70.43     16.64 o 
  -3   2   9       21.46       23.77     10.10 o 
  -2   2   9      474.60      496.60     31.50 o 
  -1   2   9      562.66      577.34     20.36 o 
   0   2   9     1448.79     1496.72     40.27 o 
   1   2   9     2258.08     2038.21     98.67 o 
   2   2   9      783.41      773.36     24.16 o 
   3   2   9      456.29      482.47     20.28 o 
   4   2   9      266.90      286.74     16.81 o 
   5   2   9     1029.41      992.30     47.55 o 
   6   2   9      169.50      156.02     22.88 o 
   7   2   9       34.65       42.20     14.86 o 
  -5   3   9       27.83       32.69     13.97 o 
  -4   3   9      516.25      501.95     36.26 o 
  -3   3   9      610.83      611.61     36.85 o 
  -2   3   9     1255.43     1319.50     32.75 o 
  -1   3   9      121.92      110.72     10.11 o 
   0   3   9       31.71       30.80      6.41 o 
   1   3   9      207.89      206.02     23.63 o 
   2   3   9      474.33      464.45     28.08 o 
   3   3   9      802.55      851.78     30.91 o 
   4   3   9      847.03      890.29     75.63 o 
   5   3   9      504.63      491.25     34.47 o 
   6   3   9       20.69       22.88     11.00 o 
   7   3   9       18.50       14.86     11.00 o 
  -4   4   9       22.98       26.45     11.89 o 
  -3   4   9      172.54      164.64     20.51 o 
  -2   4   9       17.22       20.12      6.39 o 
  -1   4   9      922.82      898.73     27.84 o 
   0   4   9     1942.57     1973.91     97.18 o 
   1   4   9     2169.82     1959.09     99.71 o 
   2   4   9       75.37       92.44      9.64 o 
   3   4   9        0.36        2.38      5.05 o 
   4   4   9       64.99       65.68     14.86 o 
   5   4   9       79.17       79.35     17.24 o 
   6   4   9       60.47       90.64     19.32 o 
  -3   5   9      192.99      210.11     23.18 o 
  -2   5   9      150.18      142.35     19.61 o 
  -1   5   9      321.06      343.25     27.64 o 
   0   5   9      287.12      315.91     26.45 o 
   1   5   9      288.94      275.19     24.67 o 
   2   5   9       57.08       57.65     13.97 o 
   3   5   9      697.65      715.92     41.01 o 
   4   5   9     1429.06     1469.29     60.33 o 
   5   5   9       94.33      109.66     20.51 o 
   6   5   9       22.26       13.08     10.10 o 
  -3   6   9        0.41        1.19      6.84 o 
  -2   6   9       61.70       54.39     15.45 o 
  -1   6   9      189.99      183.66     22.29 o 
   0   6   9      258.60      254.09     25.86 o 
   1   6   9      313.72      331.66     29.12 o 
   2   6   9      241.95      249.34     25.86 o 
   3   6   9      153.15      167.02     23.18 o 
   4   6   9       11.36       12.78      9.21 o 
   5   6   9       30.11       38.34     14.56 o 
  -1   7   9      262.75      278.76     30.02 o 
   0   7   9       10.80       10.70      9.51 o 
   1   7   9      181.81      149.78     23.77 o 
   2   7   9       32.01       18.43     11.29 o 
   3   7   9      186.78      174.75     25.56 o 
   4   7   9       94.92       75.78     19.32 o 
   1   8   9      171.22      181.88     27.64 o 
   2   8   9       94.18       96.59     21.99 o 
  -2  -5  10      105.80       86.48     20.21 o 
  -1  -5  10      130.39      117.09     21.99 o 
   0  -5  10       77.48       68.06     18.43 o 
  -3  -4  10       40.11       45.60     11.04 o 
  -2  -4  10       10.69       14.79      7.44 o 
  -1  -4  10       61.54       70.81     11.63 o 
   0  -4  10      266.65      276.46     18.91 o 
   1  -4  10      106.50      105.50     18.72 o 
   2  -4  10      270.84      283.52     27.64 o 
   3  -4  10       80.06       89.03     13.33 o 
   4  -4  10       19.31       23.18     13.08 o 
  -4  -3  10        0.07        1.99      5.78 o 
  -3  -3  10       41.27       31.95      9.25 o 
  -2  -3  10      912.66      896.52     32.83 o 
  -1  -3  10      728.22      740.44     33.73 o 
   0  -3  10      285.43      128.84    143.69 o 
   1  -3  10       52.64       52.90     14.26 o 
   2  -3  10       58.70       51.16     11.14 o 
   3  -3  10      172.42      166.04     15.27 o 
   4  -3  10      133.39      148.89     23.18 o 
   5  -3  10       45.64       47.25     16.05 o 
  -4  -2  10      318.36      363.46     33.28 o 
  -3  -2  10       41.35       43.09     14.56 o 
  -2  -2  10       50.88       56.56     10.03 o 
  -1  -2  10        0.32        1.25      4.14 o 
   0  -2  10      224.90      246.81     15.66 o 
   1  -2  10      637.94      633.30     37.74 o 
   2  -2  10     1361.32     1372.81     36.60 o 
   3  -2  10      300.30      322.35     19.34 o 
   4  -2  10       44.14       36.69      9.18 o 
   5  -2  10        1.98        2.67      6.54 o 
  -5  -1  10       25.86       27.34     13.08 o 
  -4  -1  10       42.72       41.01     14.26 o 
  -3  -1  10      182.99      174.75     23.18 o 
  -2  -1  10     1958.40     1886.24     65.98 o 
  -1  -1  10      646.90      634.49     37.45 o 
   0  -1  10      253.12      264.32     14.71 o 
   1  -1  10      421.94      434.89     18.84 o 
   2  -1  10        0.26        0.15      3.51 o 
   3  -1  10      125.66      122.83     12.77 o 
   4  -1  10      347.50      351.43     20.66 o 
   5  -1  10      334.96      396.74     32.99 o 
   6  -1  10       84.92      105.80     21.69 o 
  -5   0  10       75.97       62.71     18.13 o 
  -4   0  10      152.09      147.11     22.59 o 
  -3   0  10     1302.66     1270.47     55.87 o 
  -2   0  10      644.33      594.67     36.85 o 
  -1   0  10      218.94      196.14     21.40 o 
   0   0  10      987.42     1004.65     25.17 o 
   1   0  10     1513.34     1488.01     54.09 o 
   2   0  10     1221.45     1175.79     47.70 o 
   3   0  10      337.68      343.59     30.76 o 
   4   0  10      120.95      112.85     12.77 o 
   5   0  10       11.62        8.62      7.13 o 
   6   0  10        8.72        6.24      8.92 o 
  -5   1  10       17.51       19.02     11.89 o 
  -4   1  10       26.60       34.47     13.08 o 
  -3   1  10      298.46      269.84     25.86 o 
  -2   1  10      631.53      657.08     38.34 o 
  -1   1  10      233.49      225.86     22.29 o 
   0   1  10     2892.94     2946.57     44.13 o 
   1   1  10     1492.01     1429.54     32.41 o 
   2   1  10        0.22        3.13      3.55 o 
   3   1  10      447.16      463.33     21.02 o 
   4   1  10     1236.93     1325.75     53.20 o 
   5   1  10      308.70      289.16     26.75 o 
   6   1  10       16.95       20.21     10.40 o 
  -5   2  10      170.36      193.17     27.34 o 
  -4   2  10      333.74      320.96     30.31 o 
  -3   2  10      714.42      788.43     43.69 o 
  -2   2  10       74.36       64.49     14.56 o 
  -1   2  10       27.85       26.76      6.05 o 
   0   2  10      426.45      431.23     18.05 o 
   1   2  10      604.42      657.32     22.72 o 
   2   2  10      761.20      696.63     24.24 o 
   3   2  10     1597.57     1597.06     38.03 o 
   4   2  10      365.79      371.44     19.93 o 
   5   2  10       64.20       51.12     13.97 o 
   6   2  10       32.24       41.01     13.97 o 
  -4   3  10       29.44       22.59     11.00 o 
  -3   3  10       25.64       34.77     12.48 o 
  -2   3  10      999.91      953.97     45.47 o 
  -1   3  10     2116.60     2137.35     56.32 o 
   0   3  10     1053.24     1102.65     44.28 o 
   1   3  10       61.23       66.17      8.93 o 
   2   3  10       86.24       84.82      9.87 o 
   3   3  10      280.15      311.55     21.99 o 
   4   3  10      208.18      216.22     15.55 o 
   5   3  10      173.12      203.28     23.18 o 
   6   3  10      227.05      224.38     25.86 o 
  -4   4  10      116.74      119.17     21.40 o 
  -3   4  10      220.70      205.95     23.77 o 
  -2   4  10      107.78      111.67     12.07 o 
  -1   4  10      204.86      216.49     14.81 o 
   0   4  10       13.81        3.63     10.55 o 
   1   4  10      899.65      887.05     75.04 o 
   2   4  10     1287.42     1308.55     33.55 o 
   3   4  10     1619.69     1638.68     58.84 o 
   4   4  10      110.49      102.53     18.13 o 
   5   4  10       55.05       65.98     16.64 o 
   6   4  10        2.67        7.73      8.92 o 
  -2   5  10      153.41      172.07     20.80 o 
  -1   5  10      571.29      524.24     34.18 o 
   0   5  10      214.83      245.18     23.77 o 
   1   5  10      200.28      212.79     22.29 o 
   2   5  10      627.12      597.94     36.85 o 
   3   5  10      230.52      236.56     24.96 o 
   4   5  10       67.37       81.73     17.83 o 
   5   5  10      180.99      169.99     24.37 o 
   6   5  10      442.56      433.00     37.74 o 
  -2   6  10      217.17      235.07     26.15 o 
  -1   6  10       11.04        2.38      6.54 o 
   0   6  10      107.18       83.21     17.83 o 
   1   6  10      135.76      116.50     19.91 o 
   2   6  10      253.93      252.91     26.75 o 
   3   6  10      221.33      211.89     25.26 o 
   4   6  10      203.54      222.89     26.45 o 
   5   6  10       28.05       15.75     10.40 o 
  -1   7  10      157.05      159.29     24.96 o 
   0   7  10      315.52      308.48     31.50 o 
   1   7  10      188.61      181.58     25.86 o 
   2   7  10       39.86       38.63     14.56 o 
   3   7  10       54.43       55.57     17.24 o 
   4   7  10       82.33      109.96     22.59 o 
  -2  -4  11      339.25      334.66     22.57 o 
  -1  -4  11       52.14       72.10     12.39 o 
   0  -4  11        7.77        2.08      8.32 o 
   1  -4  11       16.27        6.84      8.92 o 
   2  -4  11      165.32      201.19     24.96 o 
   3  -4  11       37.29       29.80      9.12 o 
  -3  -3  11       15.04       14.03      7.56 o 
  -2  -3  11       21.06       17.22      7.74 o 
  -1  -3  11       10.39       12.96      6.69 o 
   0  -3  11      733.07      761.98     44.28 o 
   1  -3  11      743.74      704.63     42.50 o 
   2  -3  11       93.81       97.48     19.32 o 
   3  -3  11       24.51       17.34      7.43 o 
   4  -3  11       11.31        9.06      6.69 o 
  -4  -2  11      155.10      188.71     27.34 o 
  -3  -2  11      579.99      531.37     39.53 o 
  -2  -2  11      351.92      341.96     24.96 o 
  -1  -2  11      141.97      133.60     30.16 o 
   0  -2  11       49.39       41.01     13.67 o 
   1  -2  11        8.02        5.05      8.62 o 
   2  -2  11      134.78      118.13     12.86 o 
   3  -2  11      359.52      382.56     21.69 o 
   4  -2  11      303.87      321.26     21.41 o 
   5  -2  11       78.72       66.27     17.83 o 
  -4  -1  11      263.37      300.46     31.20 o 
  -3  -1  11      173.18      150.38     22.88 o 
  -2  -1  11      213.08      189.01     23.18 o 
  -1  -1  11      280.44      287.87     17.21 o 
   0  -1  11     1152.14     1185.47     52.30 o 
   1  -1  11     1034.80     1021.73     48.74 o 
   2  -1  11      150.23      151.28     13.14 o 
   3  -1  11       88.44       99.91     23.33 o 
   4  -1  11       11.73       17.05      6.93 o 
   5  -1  11       25.65       17.24     10.70 o 
   6  -1  11       69.11       86.48     20.80 o 
  -4   0  11      114.45      113.53     21.69 o 
  -3   0  11      407.66      434.78     34.77 o 
  -2   0  11       70.07       71.62     16.35 o 
  -1   0  11     2317.03     2277.34     72.51 o 
   0   0  11      926.53      926.63     45.47 o 
   1   0  11      230.31      221.63     14.13 o 
   2   0  11      449.79      467.51     20.94 o 
   3   0  11      932.55      895.18     30.68 o 
   4   0  11      304.69      302.57     19.37 o 
   5   0  11       54.52       57.95     15.75 o 
   6   0  11       63.36       70.73     19.02 o 
  -4   1  11      135.52      134.33     22.88 o 
  -3   1  11      117.97      117.39     20.51 o 
  -2   1  11       63.26       71.62     16.35 o 
  -1   1  11      747.65      696.90     40.12 o 
   0   1  11      189.87      193.36     12.53 o 
   1   1  11      526.14      513.52     20.70 o 
   2   1  11     2541.47     2495.11     47.26 o 
   3   1  11      223.38      223.04     15.51 o 
   4   1  11       32.32       36.36      8.49 o 
   5   1  11       76.06       82.02     17.53 o 
   6   1  11      343.31      341.17     32.10 o 
  -4   2  11      113.22       99.85     20.80 o 
  -3   2  11      772.85      834.20     46.96 o 
  -2   2  11      643.03      649.65     39.53 o 
  -1   2  11      887.73      900.47     44.88 o 
   0   2  11      266.33      242.28     14.35 o 
   1   2  11       24.14       20.30      7.28 o 
   2   2  11      270.45      254.09     40.71 o 
   3   2  11      320.62      345.73     19.12 o 
   4   2  11      315.28      293.29     18.49 o 
   5   2  11      325.84      292.43     28.23 o 
   6   2  11      166.38      150.38     23.77 o 
  -4   3  11       85.76      106.10     21.40 o 
  -3   3  11      171.71      162.26     22.88 o 
  -2   3  11       96.88      106.10     18.43 o 
  -1   3  11       83.43       78.42      9.85 o 
   0   3  11     1016.79     1034.18     33.73 o 
   1   3  11     1944.91     1871.37     63.60 o 
   2   3  11     1515.75     1328.55     78.16 o 
   3   3  11        2.56        0.91      3.88 o 
   4   3  11       10.01       11.72      5.80 o 
   5   3  11       10.57       10.70      8.32 o 
   6   3  11       61.25       49.93     14.86 o 
  -3   4  11      145.73      136.11     21.99 o 
  -2   4  11      392.22      411.31     31.80 o 
  -1   4  11      182.03      209.69     17.98 o 
   0   4  11      307.11      308.44     20.21 o 
   1   4  11      404.06      181.66    210.41 o 
   2   4  11      114.37      115.62     11.76 o 
   3   4  11      373.79      378.91     29.72 o 
   4   4  11      520.51      512.35     35.96 o 
   5   4  11      567.60      605.66     41.31 o 
   6   4  11       42.83       38.63     14.86 o 
  -2   5  11       15.71       15.45      9.21 o 
  -1   5  11       86.13       79.35     16.05 o 
   0   5  11      245.98      227.35     23.48 o 
   1   5  11      435.56      424.38     31.20 o 
   2   5  11      384.29      359.30     29.42 o 
   3   5  11      163.95      164.94     22.29 o 
   4   5  11      111.39      115.01     20.51 o 
   5   5  11       18.62        7.43      8.32 o 
  -2   6  11      239.58      250.53     27.34 o 
  -1   6  11      301.89      312.05     29.72 o 
   0   6  11      343.05      335.82     30.02 o 
   1   6  11        3.95        0.00      6.24 o 
   2   6  11      195.47      172.37     23.77 o 
   3   6  11       88.91       77.86     18.43 o 
   4   6  11       86.24       72.51     18.43 o 
   5   6  11       88.58       74.59     19.32 o 
   0   7  11       31.62       40.42     14.86 o 
   1   7  11      162.09      114.71     21.99 o 
   2   7  11      354.18      335.23     33.28 o 
   3   7  11      179.10      168.21     26.15 o 
  -1  -4  12      342.99      350.68     32.99 o 
   0  -4  12      234.43      255.28     28.53 o 
   1  -4  12       33.62       42.79     14.86 o 
   2  -4  12        7.92        4.46      9.21 o 
  -3  -3  12      120.65       92.42     14.64 o 
  -2  -3  12       25.78       29.62      9.03 o 
  -1  -3  12       33.43       31.80     13.97 o 
   0  -3  12        0.15        0.00      7.43 o 
   1  -3  12       76.89       72.51     17.53 o 
   2  -3  12      252.33      255.88     28.23 o 
   3  -3  12      250.36      239.92     18.98 o 
   4  -3  12       54.29       45.77     11.21 o 
  -3  -2  12       44.17       40.97     10.14 o 
  -2  -2  12       61.03       66.43     11.55 o 
  -1  -2  12     1014.19      946.83     51.41 o 
   0  -2  12      404.40      434.49     34.47 o 
   1  -2  12       45.87       59.14     16.05 o 
   2  -2  12       67.64       67.16     16.94 o 
   3  -2  12        2.92        0.87      4.82 o 
   4  -2  12       26.25       18.40      7.67 o 
  -4  -1  12      106.33       97.18     22.29 o 
  -3  -1  12      337.25      336.41     32.99 o 
  -2  -1  12      540.13      527.21     39.23 o 
  -1  -1  12      218.74      211.89     25.26 o 
   0  -1  12       84.10       86.18     18.43 o 
   1  -1  12      444.79      418.14     33.28 o 
   2  -1  12      586.01      605.32     25.64 o 
   3  -1  12      227.35      224.36     23.18 o 
   4  -1  12      137.21      158.52     16.35 o 
   5  -1  12       26.83       23.18     11.59 o 
  -4   0  12        1.61        0.00      8.62 o 
  -3   0  12       23.91       23.77     12.18 o 
  -2   0  12      107.47      101.04     19.61 o 
  -1   0  12      473.37      492.44     36.26 o 
   0   0  12      272.45      258.25     26.45 o 
   1   0  12     1589.14     1590.54     62.11 o 
   2   0  12      506.38      467.92     21.92 o 
   3   0  12       44.91       47.70      9.43 o 
   4   0  12      137.97      124.68     14.50 o 
   5   0  12      262.93      258.88     28.98 o 
   6   0  12       76.70       94.80     21.99 o 
  -4   1  12      233.81      244.88     29.12 o 
  -3   1  12      450.64      433.30     35.96 o 
  -2   1  12      410.48      401.80     32.99 o 
  -1   1  12      193.86      187.52     22.59 o 
   0   1  12       35.61       38.93     13.08 o 
   1   1  12      648.83      628.83     23.92 o 
   2   1  12      192.39      177.35     14.12 o 
   3   1  12      102.79      105.89     12.56 o 
   4   1  12     1079.39     1057.15     45.47 o 
   5   1  12      113.91      124.33     15.23 o 
   6   1  12        0.80        5.94      8.62 o 
  -4   2  12      132.68      128.09     23.77 o 
  -3   2  12       14.46        6.24      8.92 o 
  -2   2  12      174.73      178.31     24.07 o 
  -1   2  12      825.37      811.91     44.88 o 
   0   2  12     1476.12     1470.70     35.68 o 
   1   2  12      769.96      765.83     44.73 o 
   2   2  12       32.97       32.73      7.71 o 
   3   2  12       18.22       15.56      6.21 o 
   4   2  12       87.83      113.53     13.31 o 
   5   2  12      105.51      106.16     14.13 o 
   6   2  12       80.55       97.48     21.10 o 
  -3   3  12      128.39      120.95     21.99 o 
  -2   3  12      237.26      232.70     25.86 o 
  -1   3  12      340.05      311.75     28.23 o 
   0   3  12      124.03      124.29     12.34 o 
   1   3  12       45.99       46.56      8.91 o 
   2   3  12      946.04      902.17     77.86 o 
   3   3  12      806.10      797.69     29.51 o 
   4   3  12      569.55      551.92     25.73 o 
   5   3  12       29.29       33.28     13.08 o 
   6   3  12        4.40       10.40      9.51 o 
  -3   4  12       15.15        5.35     10.40 o 
  -2   4  12      121.97      126.01     21.10 o 
  -1   4  12      159.26      164.94     14.41 o 
   0   4  12      738.55      723.23     27.51 o 
   1   4  12      290.20      282.88     17.65 o 
   2   4  12       73.94       29.29     32.39 o 
   3   4  12      424.06      438.94     32.69 o 
   4   4  12       32.20       30.31     12.78 o 
   5   4  12      143.97      158.10     24.37 o 
   6   4  12      122.82      111.74     22.88 o 
  -1   5  12      241.44      249.64     24.96 o 
   0   5  12       22.18        6.54      7.73 o 
   1   5  12       91.04       88.86     17.24 o 
   2   5  12      212.69      216.65     24.07 o 
   3   5  12      230.30      205.95     24.67 o 
   4   5  12      122.36      142.05     22.88 o 
   5   5  12      164.30      190.50     27.04 o 
  -1   6  12       29.01       23.48     11.59 o 
   0   6  12      347.07      349.49     31.50 o 
   1   6  12      495.10      467.47     36.26 o 
   2   6  12      211.49      225.86     26.15 o 
   3   6  12        1.47        0.00      6.24 o 
   4   6  12       38.47       23.18     11.89 o 
   1   7  12       13.82        2.08      7.73 o 
   2   7  12       26.74       27.34     13.37 o 
   3   7  12      118.28      101.64     22.29 o 
  -1  -3  13      136.62      164.05     25.56 o 
   0  -3  13       43.44       79.35     19.32 o 
   1  -3  13        4.31        5.65      8.92 o 
   2  -3  13        7.88        5.35      9.51 o 
   3  -3  13       21.33       14.86     11.89 o 
  -2  -2  13       71.34       60.33     18.13 o 
  -1  -2  13       99.57       95.69     20.80 o 
   0  -2  13      105.94      103.42     21.10 o 
   1  -2  13      409.26      464.80     37.45 o 
   2  -2  13      303.30      313.53     31.50 o 
   3  -2  13       36.79       38.06     10.41 o 
   4  -2  13       12.28       12.92      7.83 o 
  -3  -1  13       26.36       26.15     13.37 o 
  -2  -1  13      331.32      359.30     34.18 o 
  -1  -1  13      295.98      284.41     30.31 o 
   0  -1  13      653.83      628.25     42.50 o 
   1  -1  13      191.52      190.50     25.26 o 
   2  -1  13       66.06       55.87     16.35 o 
   3  -1  13      104.77      104.17     13.82 o 
   4  -1  13      281.43      284.72     20.78 o 
   5  -1  13       50.58       47.73     16.79 o 
  -3   0  13      110.65      128.09     23.77 o 
  -2   0  13       14.95       19.32     11.29 o 
  -1   0  13       14.48        8.92      9.21 o 
   0   0  13      413.28      398.82     33.88 o 
   1   0  13      115.63      114.12     20.21 o 
   2   0  13      122.22      136.85     21.84 o 
   3   0  13     1251.88     1267.97     39.13 o 
   4   0  13       79.39       80.72     12.95 o 
   5   0  13       11.83       13.07      7.14 o 
  -3   1  13      115.67      104.91     21.99 o 
  -2   1  13      617.15      576.84     41.31 o 
  -1   1  13      644.02      646.97     42.50 o 
   0   1  13      378.49      384.86     32.69 o 
   1   1  13      256.75      271.33     27.34 o 
   2   1  13       30.65       28.55      7.50 o 
   3   1  13      209.23      210.30     16.47 o 
   4   1  13       74.72       81.87     12.82 o 
   5   1  13       67.45       66.62     12.40 o 
  -3   2  13      142.38      128.68     23.48 o 
  -2   2  13      308.52      312.64     30.61 o 
  -1   2  13       49.19       38.04     13.67 o 
   0   2  13      318.20      334.04     30.31 o 
   1   2  13      655.23      642.37     25.75 o 
   2   2  13      719.50      708.39     43.09 o 
   3   2  13      766.39      739.34     60.48 o 
   4   2  13        2.68        8.02      5.92 o 
   5   2  13        0.15        1.32      4.99 o 
  -3   3  13      124.07      117.09     22.88 o 
  -2   3  13      164.72      161.97     24.37 o 
  -1   3  13      356.35      361.97     31.80 o 
   0   3  13      216.54      238.08     16.35 o 
   1   3  13      310.69      330.31     19.25 o 
   2   3  13      174.82      157.66     14.25 o 
   3   3  13       27.68       36.76      8.76 o 
   4   3  13      364.35      404.08     23.11 o 
   5   3  13      320.62      336.18     22.26 o 
  -2   4  13       86.67       92.13     20.51 o 
  -1   4  13       18.94       11.00      9.21 o 
   0   4  13      144.63      165.18     14.76 o 
   1   4  13      211.29      201.28     15.84 o 
   2   4  13      376.28      362.13     33.14 o 
   3   4  13      246.55      256.17     26.15 o 
   4   4  13       89.56       87.67     19.02 o 
   5   4  13       62.92       54.68     16.64 o 
   0   5  13      460.36      501.95     35.07 o 
   1   5  13      230.05      284.70     26.75 o 
   2   5  13        1.66        2.08      7.13 o 
   3   5  13       61.85       73.40     17.83 o 
   4   5  13      101.51       87.67     19.91 o 
   5   5  13       77.20       68.65     19.02 o 
   0   6  13        5.73       14.26      9.81 o 
   1   6  13       48.15       52.60     15.75 o 
   2   6  13      250.32      260.93     28.53 o 
   3   6  13      325.21      313.23     32.10 o 
   4   6  13      181.53      188.71     27.64 o 
   0  -3  14      223.77      263.90     30.91 o 
   1  -3  14      125.50      145.62     25.26 o 
  -1  -2  14      155.75      175.93     27.04 o 
   0  -2  14       30.07       31.50     14.26 o 
   1  -2  14        9.06       10.70     10.10 o 
   2  -2  14       92.10       93.02     21.10 o 
   3  -2  14      224.08      220.81     29.72 o 
  -2  -1  14       13.74       18.72     12.78 o 
  -1  -1  14       18.42       29.12     13.67 o 
   0  -1  14      242.74      235.37     28.23 o 
   1  -1  14      286.57      300.16     31.20 o 
   2  -1  14      400.26      367.02     34.77 o 
   3  -1  14       90.63       82.32     19.91 o 
   4  -1  14       32.05       26.05      9.12 o 
  -2   0  14      526.75      528.40     42.20 o 
  -1   0  14      165.36      158.70     24.96 o 
   0   0  14       20.72       16.05     11.00 o 
   1   0  14        0.29        2.38      6.84 o 
   2   0  14      263.12      221.40     26.75 o 
   3   0  14      102.17      101.45     13.71 o 
   4   0  14        5.21        2.69      5.64 o 
  -3   1  14       81.27       65.08     19.32 o 
  -2   1  14        2.06        0.00      7.13 o 
  -1   1  14      209.90      216.65     28.23 o 
   0   1  14      455.48      487.09     37.74 o 
   1   1  14      635.90      619.34     42.20 o 
   2   1  14      335.40      342.66     20.26 o 
   3   1  14       67.98       67.72     11.84 o 
   4   1  14        5.13        4.61      5.63 o 
   5   1  14       52.61       55.87     12.35 o 
  -2   2  14      119.51      145.92     24.37 o 
  -1   2  14      227.01      242.50     27.34 o 
   0   2  14      379.83      349.19     32.10 o 
   1   2  14       45.37       51.12     15.75 o 
   2   2  14      115.72      117.15     13.49 o 
   3   2  14      486.15      482.64     30.61 o 
   4   2  14      260.10      239.94     18.90 o 
   5   2  14      138.75      141.12     17.12 o 
  -2   3  14       11.85       11.89     11.29 o 
  -1   3  14      199.93      218.73     26.15 o 
   0   3  14      135.42      156.02     23.48 o 
   1   3  14      385.56      363.97     20.89 o 
   2   3  14      264.33      250.92     19.76 o 
   3   3  14       82.30       71.05     11.66 o 
   4   3  14       97.19       99.07     13.86 o 
   5   3  14        2.89        0.00      5.45 o 
  -2   4  14      356.66      384.56     35.96 o 
  -1   4  14      455.67      468.96     37.74 o 
   0   4  14      137.05      146.81     22.29 o 
   1   4  14       19.47       17.25      6.93 o 
   2   4  14       64.00       61.45     11.13 o 
   3   4  14      141.94      158.40     22.88 o 
   4   4  14      204.78      214.87     25.86 o 
   5   4  14       32.44       26.15     12.78 o 
   0   5  14       52.00       70.73     16.35 o 
   1   5  14      448.41      413.68     32.99 o 
   2   5  14      443.86      465.99     35.96 o 
   3   5  14      138.63      148.30     23.48 o 
   4   5  14        5.34        0.30      8.32 o 
   1   6  14       13.61       11.00      9.21 o 
   2   6  14       10.93       10.10      9.51 o 
   3   6  14       31.87       21.69     12.48 o 
   0  -2  15      185.69      194.95     28.53 o 
   1  -2  15      146.66      163.45     27.04 o 
  -1  -1  15        2.35        0.00      9.21 o 
   0  -1  15        0.04        7.43      9.51 o 
   1  -1  15       77.97       60.92     18.13 o 
   2  -1  15       96.08      125.71     24.37 o 
   3  -1  15       53.29       49.33     16.94 o 
  -2   0  15       59.50       45.77     17.53 o 
  -1   0  15      292.41      294.81     32.69 o 
   0   0  15      531.96      544.44     42.79 o 
   1   0  15      113.89      107.88     22.29 o 
   2   0  15       45.32       28.83     13.37 o 
   3   0  15        6.95        9.51     10.10 o 
   4   0  15       73.51       63.61     22.73 o 
  -2   1  15      187.22      183.36     28.23 o 
  -1   1  15      143.85      131.95     23.77 o 
   0   1  15       17.17        8.92      9.81 o 
   1   1  15      243.80      249.64     28.53 o 
   2   1  15      323.50      301.94     31.50 o 
   3   1  15      156.41      179.90     17.04 o 
   4   1  15      201.23      198.71     19.12 o 
  -2   2  15      112.27      116.79     23.77 o 
  -1   2  15      137.25      128.09     23.77 o 
   0   2  15      177.40      187.82     26.75 o 
   1   2  15      195.39      192.87     26.15 o 
   2   2  15      254.04      257.88     18.70 o 
   3   2  15       25.63       24.69      8.49 o 
   4   2  15       34.09       38.19     10.30 o 
  -1   3  15       31.82       23.77     12.78 o 
   0   3  15        9.89       23.77     13.08 o 
   1   3  15      154.18      145.32     23.48 o 
   2   3  15      125.31      121.95     28.98 o 
   3   3  15      169.68      148.09     16.07 o 
   4   3  15       98.34       93.40     14.41 o 
  -1   4  15       59.18       56.47     17.83 o 
   0   4  15      449.81      433.59     36.85 o 
   1   4  15      442.86      454.64     29.42 o 
   2   4  15      101.37      102.50     13.75 o 
   3   4  15        8.69        0.00      7.43 o 
   4   4  15       18.94        8.92      9.81 o 
   1   5  15        0.39        0.00      7.13 o 
   2   5  15       43.19       35.96     13.97 o 
   3   5  15      284.09      306.40     31.50 o 
   0   0  16       75.81       73.11     20.21 o 
   1   0  16      184.61      168.50     27.04 o 
   2   0  16      284.05      262.71     31.50 o 
  -1   1  16       96.88       72.81     20.51 o 
   0   1  16      191.62      193.17     28.83 o 
   1   1  16      139.14      135.22     24.37 o 
   2   1  16        7.53        2.97      9.81 o 
   3   1  16       77.07       56.17     18.43 o 
  -1   2  16       12.19       11.59     11.29 o 
   0   2  16      120.01       96.59     21.99 o 
   1   2  16      105.30       88.56     20.80 o 
   2   2  16      109.10      104.91     21.99 o 
   3   2  16      133.25      128.81     20.36 o 
   0   3  16      404.14      455.88     39.53 o 
   1   3  16       38.58       42.79     16.35 o 
   2   3  16        7.81        8.77      6.42 o 
   3   3  16       56.71       59.73     21.10 o 
   1   4  16       61.21       43.69     16.35 o 
   2   4  16      361.37      408.04     33.58 o 
   3   4  16      243.55      241.61     27.94 o 
                                                 
